# Supplementary material for: 1-(2,3,5,6-Tetra­methyl­benz­yloxy)-1H-benzotriazole
Source: Acta Crystallogr Sect E Struct Rep Online. 2009 Mar 28;65(Pt 4):o917. doi: 10.1107/S1600536809010794 (PMC2968946; doi:10.1107/S1600536809010794)
Supplement: Supplementary file 1 [file e-65-0o917-sup1.cif]

##############################################################################
###                                                                        ###
###        Electronic paper (Acta Crystallographica Section E)             ###
###                                                                        ###
##############################################################################
#                                                                            #
# This CIF contains the data in a paper accepted for publication in Acta     #
# Crystallographica Section E. It conforms to the requirements of Notes      #
# for Authors for Section E, and has been peer reviewed under the auspices   #
# of the IUCr Commission on Journals.                                        #
#                                                                            #
# Full details of the Crystallographic Information File format               #
# are given in the paper "The Crystallographic Information File (CIF):       #
# a New Standard Archive File for Crystallography" by S. R. Hall, F. H.      #
# Allen and I. D. Brown [Acta Cryst. (1991), A47, 655-685].                  #
#                                                                            #
# The current version of the core CIF dictionary is obtainable from          #
# ftp://ftp.iucr.org/pub/cif_core.dic. The current version number is 2.4.    #
#                                                                            #
# Software is freely available for graphical display of the structure(s) in  #
# this CIF.  For information consult the CIF home page http://www.iucr.org/  #
# cif/home.html                                                              #
#                                                                            #
# This file may be used for bona fide research purposes within the           #
# scientific community so long as proper attribution is given to the journal # 
# article from which it was obtained.                                        #
#                                                                            #
##############################################################################
                                             
data_global
_audit_creation_method     'form.cif (version 2.0)'
_journal_data_validation_number     ?
_journal_date_recd_electronic     2009-03-20
_journal_date_accepted     2009-03-24
_journal_name_full     'Acta Crystallographica, Section E'
_journal_year     2009
_journal_volume     65
_journal_issue      4
_journal_page_first     o917
_journal_page_last     o917
_journal_paper_category     QO
_journal_coeditor_code     AT2749
_publ_contact_author_name     'Ravindran Durai Nayagam, B'
_publ_contact_author_address
;
      Department of Chemistry
      Popes College
      Sawyerpuram 628251
      Tamilnadu
      India
;
_publ_contact_author_email     'b_ravidurai@yahoo.com'
_publ_contact_author_fax     ?
_publ_contact_author_phone     '+91944329038'
_publ_section_title
;
1-(2,3,5,6-Tetramethylbenzyloxy)-1<i>H</i>-benzotriazole
;
loop_
    _publ_author_name
    _publ_author_address
    'Ravindran Durai Nayagam, B.'
;
     Department of Chemistry
     Popes College
     Sawyerpuram 628 251
     Tamilnadu
     India
;
    'Samuel Robinson Jebas'
;
     Department of Physics
     Karunya University
     Karunya Nagar
     Coimbatore 641 114
     India
;
    'Edward Rajkumar, J. P'
;
    Department of Physics
    Popes College
    Sawyerpuram 628 251
    Tamilnadu
    India
;
    'Dieter Schollmeyer'
;
    Institut f\"ur Organische Chemie
    Universit\"at Mainz
    Duesbergweg 10-14
    55099 Mainz
    Germany
;
data_I
_audit_creation_method     SHELXL-97
_chemical_name_systematic
;
1-(2,3,5,6-Tetramethylbenzyloxy)-1<i>H</i>-benzotriazole
;
_chemical_name_common     ?
_chemical_formula_moiety     'C17 H19 N3 O'
_chemical_formula_sum     'C17 H19 N3 O'
_chemical_formula_iupac     'C17 H19 N3 O'
_chemical_formula_weight     281.35
_chemical_melting_point     ?
_symmetry_cell_setting     monoclinic
_symmetry_space_group_name_H-M     'P 21/c'
_symmetry_space_group_name_Hall     '-P 2ybc'
loop_
    _symmetry_equiv_pos_as_xyz
    'x, y, z'
    '-x, y+1/2, -z+1/2'
    '-x, -y, -z'
    'x, -y-1/2, z-1/2'
_cell_length_a     4.9737(8)
_cell_length_b     26.3838(18)
_cell_length_c     11.490(2)
_cell_angle_alpha     90.00
_cell_angle_beta     105.977(7)
_cell_angle_gamma     90.00
_cell_volume     1449.5(4)
_cell_formula_units_Z     4
_cell_measurement_reflns_used     25
_cell_measurement_theta_min     65
_cell_measurement_theta_max     70
_cell_measurement_temperature     193(2)
_exptl_crystal_description     block
_exptl_crystal_colour     colourless
_exptl_crystal_size_max     0.51
_exptl_crystal_size_mid     0.51
_exptl_crystal_size_min     0.45
_exptl_crystal_density_diffrn     1.289
_exptl_crystal_density_meas     ?
_exptl_crystal_density_method     'not measured'
_exptl_crystal_F_000     600
_exptl_absorpt_coefficient_mu     0.652
_exptl_absorpt_correction_type     psi-scan
_exptl_absorpt_process_details     '(CORINC; Draeger & Gattow, 1971)'
_exptl_absorpt_correction_T_min     0.7312
_exptl_absorpt_correction_T_max     0.7588
_exptl_special_details
;
;
_diffrn_ambient_temperature     193(2)
_diffrn_radiation_type     CuK\a
_diffrn_radiation_wavelength     1.54178
_diffrn_radiation_monochromator     graphite
_diffrn_measurement_device_type     'Enraf--Nonius CAD-4'
_diffrn_measurement_device     '\k-geometry diffractometer'
_diffrn_measurement_method     \w/2\q
_diffrn_detector_area_resol_mean     ?
_diffrn_reflns_number     2861
_diffrn_reflns_av_R_equivalents     0.0503
_diffrn_reflns_av_sigmaI/netI     0.0191
_diffrn_reflns_theta_min     3.35
_diffrn_reflns_theta_max     69.92
_diffrn_reflns_theta_full     69.92
_diffrn_measured_fraction_theta_max     0.999
_diffrn_measured_fraction_theta_full     0.999
_diffrn_reflns_limit_h_min     -5
_diffrn_reflns_limit_h_max     6
_diffrn_reflns_limit_k_min     0
_diffrn_reflns_limit_k_max     32
_diffrn_reflns_limit_l_min     -13
_diffrn_reflns_limit_l_max     0
_diffrn_standards_number     3
_diffrn_standards_interval_count     ?
_diffrn_standards_interval_time     60
_diffrn_standards_decay_%     1
_refine_special_details
;
Refinement of <i>F</i>^2^ against ALL reflections. The weighted <i>R</i>-factor
<i>wR</i> and goodness of fit <i>S</i> are based on <i>F</i>^2^, conventional
<i>R</i>-factors <i>R</i> are based on <i>F</i>, with <i>F</i> set to zero for
negative <i>F</i>^2^. The threshold expression of <i>F</i>^2^ >
\s(<i>F</i>^2^) is used only for calculating <i>R</i>-factors(gt) <i>etc</i>.
and is not relevant to the choice of reflections for refinement.
<i>R</i>-factors based on <i>F</i>^2^ are statistically about twice as large
as those based on <i>F</i>, and <i>R</i>- factors based on ALL data will be
even larger.
;
_reflns_number_total     2729
_reflns_number_gt     2578
_reflns_threshold_expression     I>2\s(I)
_refine_ls_structure_factor_coef     Fsqd
_refine_ls_matrix_type     full
_refine_ls_R_factor_all     0.0488
_refine_ls_R_factor_gt     0.0469
_refine_ls_wR_factor_ref     0.1347
_refine_ls_wR_factor_obs     0.1330
_refine_ls_goodness_of_fit_ref     1.082
_refine_ls_restrained_S_all     1.082
_refine_ls_number_reflns     2729
_refine_ls_number_parameters     195
_refine_ls_number_restraints     0
_refine_ls_hydrogen_treatment     constr
_refine_ls_weighting_scheme     calc
_refine_ls_weighting_details
          'calc w=1/[\s^2^(Fo^2^)+(0.0664P)^2^+0.687P] where P=(Fo^2^+2Fc^2^)/3'
_atom_sites_solution_hydrogens     geom
_atom_sites_solution_primary     direct
_atom_sites_solution_secondary     difmap
_refine_ls_shift/su_max     ?
_refine_ls_shift/su_max_lt     0.002
_refine_ls_shift/su_mean     0.000
_refine_diff_density_max     0.266
_refine_diff_density_min     -0.229
_refine_ls_extinction_method     'SHELXL97 (Sheldrick, 2008)'
_refine_ls_extinction_coef     0.0042(6)
_refine_ls_extinction_expression
                                  'Fc^*^=kFc[1+0.001xFc^2^\l^3^/sin(2\q)]^-1/4^'
loop_
    _atom_type_symbol
    _atom_type_description
    _atom_type_scat_dispersion_real
    _atom_type_scat_dispersion_imag
    _atom_type_scat_source
    'C' 'C' 0.0181 0.0091
                         'International Tables Vol C Tables 4.2.6.8 and 6.1.1.4'
    'H' 'H' 0.0000 0.0000
                         'International Tables Vol C Tables 4.2.6.8 and 6.1.1.4'
    'N' 'N' 0.0311 0.0180
                         'International Tables Vol C Tables 4.2.6.8 and 6.1.1.4'
    'O' 'O' 0.0492 0.0322
                         'International Tables Vol C Tables 4.2.6.8 and 6.1.1.4'
_computing_data_collection     'CAD-4 EXPRESS (Enraf--Nonius, 1994)'
_computing_cell_refinement     'CAD-4 EXPRESS (Enraf--Nonius, 1994)'
_computing_data_reduction     'CORINC (Draeger & Gattow, 1971)'
_computing_structure_solution     'SHELXS97 (Sheldrick, 2008)'
_computing_structure_refinement     'SHELXL97 (Sheldrick, 2008)'
_computing_molecular_graphics     'SHELXTL (Sheldrick, 2008)'
_computing_publication_material
;
SHELXTL (Sheldrick, 2008) and PLATON (Spek, 2009)
;
loop_
    _atom_site_type_symbol
    _atom_site_label
    _atom_site_fract_x
    _atom_site_fract_y
    _atom_site_fract_z
    _atom_site_U_iso_or_equiv
    _atom_site_adp_type
    _atom_site_calc_flag
    _atom_site_refinement_flags
    _atom_site_occupancy
    _atom_site_disorder_assembly
    _atom_site_disorder_group
    N N1 0.4809(3) 0.32620(5) 0.62810(11) 0.0311(3) Uani d . 1 . .
    N N2 0.3357(3) 0.28455(5) 0.63903(13) 0.0379(4) Uani d . 1 . .
    N N3 0.4680(3) 0.26168(5) 0.73894(13) 0.0395(4) Uani d . 1 . .
    C C4 0.7028(3) 0.28997(6) 0.79380(14) 0.0321(4) Uani d . 1 . .
    C C5 0.9114(4) 0.28229(6) 0.90326(15) 0.0374(4) Uani d . 1 . .
    H H5 0.9065 0.2539 0.9536 0.045 Uiso calc R 1 . .
    C C6 1.1208(4) 0.31732(7) 0.93407(15) 0.0411(4) Uani d . 1 . .
    H H6 1.2652 0.3131 1.0072 0.049 Uiso calc R 1 . .
    C C7 1.1281(4) 0.35962(7) 0.86002(16) 0.0412(4) Uani d . 1 . .
    H H7 1.2779 0.3831 0.8849 0.049 Uiso calc R 1 . .
    C C8 0.9264(3) 0.36815(6) 0.75324(15) 0.0348(4) Uani d . 1 . .
    H H8 0.9317 0.3967 0.7036 0.042 Uiso calc R 1 . .
    C C9 0.7132(3) 0.33208(6) 0.72239(13) 0.0292(4) Uani d . 1 . .
    O O10 0.3754(2) 0.35998(4) 0.53578(9) 0.0327(3) Uani d . 1 . .
    C C11 0.4691(4) 0.34745(6) 0.42841(14) 0.0328(4) Uani d . 1 . .
    H H11A 0.3904 0.3145 0.3939 0.039 Uiso calc R 1 . .
    H H11B 0.6757 0.3455 0.4497 0.039 Uiso calc R 1 . .
    C C12 0.3636(3) 0.38958(6) 0.33973(13) 0.0286(4) Uani d . 1 . .
    C C13 0.5113(3) 0.43544(6) 0.35296(13) 0.0296(4) Uani d . 1 . .
    C C14 0.4080(3) 0.47548(6) 0.27302(14) 0.0316(4) Uani d . 1 . .
    C C15 0.1584(3) 0.46843(6) 0.18303(14) 0.0335(4) Uani d . 1 . .
    H H15 0.0869 0.4957 0.1294 0.040 Uiso calc R 1 . .
    C C16 0.0095(3) 0.42330(7) 0.16838(13) 0.0318(4) Uani d . 1 . .
    C C17 0.1116(3) 0.38296(6) 0.24756(13) 0.0299(4) Uani d . 1 . .
    C C18 0.7813(3) 0.44365(7) 0.45103(15) 0.0389(4) Uani d . 1 . .
    H H18A 0.8466 0.4113 0.4906 0.058 Uiso calc R 1 . .
    H H18B 0.7492 0.4676 0.5110 0.058 Uiso calc R 1 . .
    H H18C 0.9231 0.4574 0.4151 0.058 Uiso calc R 1 . .
    C C19 0.5633(4) 0.52490(7) 0.28165(18) 0.0424(4) Uani d . 1 . .
    H H19A 0.7451 0.5190 0.2664 0.064 Uiso calc R 1 . .
    H H19B 0.5917 0.5392 0.3628 0.064 Uiso calc R 1 . .
    H H19C 0.4541 0.5487 0.2214 0.064 Uiso calc R 1 . .
    C C20 -0.2599(4) 0.41887(8) 0.06843(15) 0.0416(4) Uani d . 1 . .
    H H20A -0.3033 0.4515 0.0268 0.062 Uiso calc R 1 . .
    H H20B -0.4120 0.4093 0.1031 0.062 Uiso calc R 1 . .
    H H20C -0.2393 0.3929 0.0106 0.062 Uiso calc R 1 . .
    C C21 -0.0499(4) 0.33394(7) 0.23361(17) 0.0399(4) Uani d . 1 . .
    H H21A -0.0717 0.3235 0.3124 0.060 Uiso calc R 1 . .
    H H21B 0.0518 0.3076 0.2029 0.060 Uiso calc R 1 . .
    H H21C -0.2348 0.3388 0.1765 0.060 Uiso calc R 1 . .
loop_
    _atom_site_aniso_label
    _atom_site_aniso_U_11
    _atom_site_aniso_U_22
    _atom_site_aniso_U_33
    _atom_site_aniso_U_12
    _atom_site_aniso_U_13
    _atom_site_aniso_U_23
    N1 0.0347(7) 0.0312(7) 0.0230(6) -0.0011(5) 0.0005(5) 0.0022(5)
    N2 0.0426(8) 0.0353(8) 0.0313(7) -0.0056(6) 0.0026(6) -0.0011(6)
    N3 0.0478(9) 0.0343(8) 0.0321(7) -0.0046(6) 0.0038(6) 0.0008(6)
    C4 0.0364(8) 0.0301(8) 0.0273(8) 0.0026(6) 0.0048(6) -0.0007(6)
    C5 0.0464(10) 0.0351(9) 0.0268(8) 0.0078(7) 0.0035(7) 0.0042(6)
    C6 0.0385(9) 0.0508(10) 0.0275(8) 0.0071(8) -0.0018(7) -0.0006(7)
    C7 0.0345(9) 0.0477(10) 0.0355(9) -0.0059(7) -0.0002(7) -0.0041(7)
    C8 0.0370(9) 0.0347(8) 0.0298(8) -0.0028(7) 0.0044(7) 0.0011(6)
    C9 0.0301(8) 0.0318(8) 0.0233(7) 0.0041(6) 0.0033(6) -0.0019(6)
    O10 0.0379(6) 0.0353(6) 0.0213(5) 0.0086(5) 0.0021(4) 0.0026(4)
    C11 0.0380(9) 0.0338(8) 0.0248(8) 0.0063(7) 0.0055(6) -0.0015(6)
    C12 0.0305(8) 0.0325(8) 0.0222(7) 0.0049(6) 0.0062(6) -0.0013(6)
    C13 0.0281(8) 0.0357(8) 0.0240(7) 0.0018(6) 0.0057(6) -0.0040(6)
    C14 0.0339(8) 0.0331(8) 0.0295(8) 0.0019(6) 0.0114(6) -0.0019(6)
    C15 0.0349(8) 0.0374(9) 0.0275(8) 0.0089(7) 0.0077(6) 0.0051(6)
    C16 0.0293(8) 0.0428(9) 0.0219(7) 0.0046(7) 0.0048(6) -0.0019(6)
    C17 0.0305(8) 0.0351(8) 0.0237(7) 0.0011(6) 0.0070(6) -0.0040(6)
    C18 0.0338(9) 0.0460(10) 0.0320(9) -0.0027(7) 0.0009(7) -0.0053(7)
    C19 0.0456(10) 0.0354(9) 0.0483(10) -0.0028(8) 0.0163(8) -0.0016(8)
    C20 0.0344(9) 0.0580(11) 0.0266(8) 0.0056(8) -0.0012(7) -0.0019(7)
    C21 0.0380(9) 0.0401(9) 0.0403(9) -0.0046(7) 0.0086(7) -0.0045(7)
_geom_special_details
;
All e.s.d.'s (except the e.s.d. in the dihedral angle between two l.s. planes)
are estimated using the full covariance matrix. The cell e.s.d.'s are taken
into account individually in the estimation of e.s.d.'s in distances, angles
and torsion angles; correlations between e.s.d.'s in cell parameters are only
used when they are defined by crystal symmetry. An approximate (isotropic)
treatment of cell e.s.d.'s is used for estimating e.s.d.'s involving l.s.
planes.
;
loop_
    _geom_bond_atom_site_label_1
    _geom_bond_atom_site_label_2
    _geom_bond_site_symmetry_2
    _geom_bond_distance
    _geom_bond_publ_flag
    N1 N2 . 1.3398(19) ?
    N1 C9 . 1.358(2) ?
    N1 O10 . 1.3741(16) ?
    N2 N3 . 1.304(2) ?
    N3 C4 . 1.383(2) ?
    C4 C9 . 1.390(2) ?
    C4 C5 . 1.407(2) ?
    C5 C6 . 1.364(3) ?
    C5 H5 . 0.9500 ?
    C6 C7 . 1.410(3) ?
    C6 H6 . 0.9500 ?
    C7 C8 . 1.373(2) ?
    C7 H7 . 0.9500 ?
    C8 C9 . 1.396(2) ?
    C8 H8 . 0.9500 ?
    O10 C11 . 1.4714(19) ?
    C11 C12 . 1.501(2) ?
    C11 H11A . 0.9900 ?
    C11 H11B . 0.9900 ?
    C12 C13 . 1.402(2) ?
    C12 C17 . 1.412(2) ?
    C13 C14 . 1.401(2) ?
    C13 C18 . 1.512(2) ?
    C14 C15 . 1.392(2) ?
    C14 C19 . 1.505(2) ?
    C15 C16 . 1.388(2) ?
    C15 H15 . 0.9500 ?
    C16 C17 . 1.401(2) ?
    C16 C20 . 1.510(2) ?
    C17 C21 . 1.508(2) ?
    C18 H18A . 0.9800 ?
    C18 H18B . 0.9800 ?
    C18 H18C . 0.9800 ?
    C19 H19A . 0.9800 ?
    C19 H19B . 0.9800 ?
    C19 H19C . 0.9800 ?
    C20 H20A . 0.9800 ?
    C20 H20B . 0.9800 ?
    C20 H20C . 0.9800 ?
    C21 H21A . 0.9800 ?
    C21 H21B . 0.9800 ?
    C21 H21C . 0.9800 ?
loop_
    _geom_angle_atom_site_label_1
    _geom_angle_atom_site_label_2
    _geom_angle_atom_site_label_3
    _geom_angle_site_symmetry_1
    _geom_angle_site_symmetry_3
    _geom_angle
    _geom_angle_publ_flag
    N2 N1 C9 . . 112.41(13) ?
    N2 N1 O10 . . 120.21(12) ?
    C9 N1 O10 . . 127.02(13) ?
    N3 N2 N1 . . 107.93(13) ?
    N2 N3 C4 . . 108.04(14) ?
    N3 C4 C9 . . 109.04(14) ?
    N3 C4 C5 . . 130.67(16) ?
    C9 C4 C5 . . 120.29(15) ?
    C6 C5 C4 . . 117.17(16) ?
    C6 C5 H5 . . 121.4 ?
    C4 C5 H5 . . 121.4 ?
    C5 C6 C7 . . 121.62(16) ?
    C5 C6 H6 . . 119.2 ?
    C7 C6 H6 . . 119.2 ?
    C8 C7 C6 . . 122.35(16) ?
    C8 C7 H7 . . 118.8 ?
    C6 C7 H7 . . 118.8 ?
    C7 C8 C9 . . 115.62(15) ?
    C7 C8 H8 . . 122.2 ?
    C9 C8 H8 . . 122.2 ?
    N1 C9 C4 . . 102.58(14) ?
    N1 C9 C8 . . 134.47(15) ?
    C4 C9 C8 . . 122.95(15) ?
    N1 O10 C11 . . 111.09(11) ?
    O10 C11 C12 . . 105.69(12) ?
    O10 C11 H11A . . 110.6 ?
    C12 C11 H11A . . 110.6 ?
    O10 C11 H11B . . 110.6 ?
    C12 C11 H11B . . 110.6 ?
    H11A C11 H11B . . 108.7 ?
    C13 C12 C17 . . 121.24(14) ?
    C13 C12 C11 . . 119.37(14) ?
    C17 C12 C11 . . 119.33(14) ?
    C14 C13 C12 . . 119.53(14) ?
    C14 C13 C18 . . 118.07(15) ?
    C12 C13 C18 . . 122.39(14) ?
    C15 C14 C13 . . 118.49(15) ?
    C15 C14 C19 . . 120.09(15) ?
    C13 C14 C19 . . 121.41(15) ?
    C16 C15 C14 . . 122.80(15) ?
    C16 C15 H15 . . 118.6 ?
    C14 C15 H15 . . 118.6 ?
    C15 C16 C17 . . 119.15(14) ?
    C15 C16 C20 . . 119.39(15) ?
    C17 C16 C20 . . 121.45(16) ?
    C16 C17 C12 . . 118.77(15) ?
    C16 C17 C21 . . 119.69(14) ?
    C12 C17 C21 . . 121.53(14) ?
    C13 C18 H18A . . 109.5 ?
    C13 C18 H18B . . 109.5 ?
    H18A C18 H18B . . 109.5 ?
    C13 C18 H18C . . 109.5 ?
    H18A C18 H18C . . 109.5 ?
    H18B C18 H18C . . 109.5 ?
    C14 C19 H19A . . 109.5 ?
    C14 C19 H19B . . 109.5 ?
    H19A C19 H19B . . 109.5 ?
    C14 C19 H19C . . 109.5 ?
    H19A C19 H19C . . 109.5 ?
    H19B C19 H19C . . 109.5 ?
    C16 C20 H20A . . 109.5 ?
    C16 C20 H20B . . 109.5 ?
    H20A C20 H20B . . 109.5 ?
    C16 C20 H20C . . 109.5 ?
    H20A C20 H20C . . 109.5 ?
    H20B C20 H20C . . 109.5 ?
    C17 C21 H21A . . 109.5 ?
    C17 C21 H21B . . 109.5 ?
    H21A C21 H21B . . 109.5 ?
    C17 C21 H21C . . 109.5 ?
    H21A C21 H21C . . 109.5 ?
    H21B C21 H21C . . 109.5 ?
loop_
    _geom_torsion_atom_site_label_1
    _geom_torsion_atom_site_label_2
    _geom_torsion_atom_site_label_3
    _geom_torsion_atom_site_label_4
    _geom_torsion_site_symmetry_1
    _geom_torsion_site_symmetry_2
    _geom_torsion_site_symmetry_3
    _geom_torsion_site_symmetry_4
    _geom_torsion
    _geom_torsion_publ_flag
    C9 N1 N2 N3 . . . . -0.72(19) ?
    O10 N1 N2 N3 . . . . -174.26(13) ?
    N1 N2 N3 C4 . . . . 0.67(18) ?
    N2 N3 C4 C9 . . . . -0.41(19) ?
    N2 N3 C4 C5 . . . . 179.01(17) ?
    N3 C4 C5 C6 . . . . 179.99(17) ?
    C9 C4 C5 C6 . . . . -0.6(2) ?
    C4 C5 C6 C7 . . . . 0.3(3) ?
    C5 C6 C7 C8 . . . . 0.1(3) ?
    C6 C7 C8 C9 . . . . -0.1(3) ?
    N2 N1 C9 C4 . . . . 0.44(17) ?
    O10 N1 C9 C4 . . . . 173.45(14) ?
    N2 N1 C9 C8 . . . . -179.69(17) ?
    O10 N1 C9 C8 . . . . -6.7(3) ?
    N3 C4 C9 N1 . . . . -0.01(17) ?
    C5 C4 C9 N1 . . . . -179.51(15) ?
    N3 C4 C9 C8 . . . . -179.90(15) ?
    C5 C4 C9 C8 . . . . 0.6(2) ?
    C7 C8 C9 N1 . . . . 179.94(17) ?
    C7 C8 C9 C4 . . . . -0.2(2) ?
    N2 N1 O10 C11 . . . . -91.18(17) ?
    C9 N1 O10 C11 . . . . 96.30(17) ?
    N1 O10 C11 C12 . . . . -174.71(12) ?
    O10 C11 C12 C13 . . . . 80.40(17) ?
    O10 C11 C12 C17 . . . . -97.09(16) ?
    C17 C12 C13 C14 . . . . -0.3(2) ?
    C11 C12 C13 C14 . . . . -177.69(14) ?
    C17 C12 C13 C18 . . . . 179.83(14) ?
    C11 C12 C13 C18 . . . . 2.4(2) ?
    C12 C13 C14 C15 . . . . 0.6(2) ?
    C18 C13 C14 C15 . . . . -179.49(14) ?
    C12 C13 C14 C19 . . . . -178.35(14) ?
    C18 C13 C14 C19 . . . . 1.6(2) ?
    C13 C14 C15 C16 . . . . -0.7(2) ?
    C19 C14 C15 C16 . . . . 178.23(15) ?
    C14 C15 C16 C17 . . . . 0.5(2) ?
    C14 C15 C16 C20 . . . . 179.92(15) ?
    C15 C16 C17 C12 . . . . -0.1(2) ?
    C20 C16 C17 C12 . . . . -179.53(14) ?
    C15 C16 C17 C21 . . . . 179.26(14) ?
    C20 C16 C17 C21 . . . . -0.2(2) ?
    C13 C12 C17 C16 . . . . 0.0(2) ?
    C11 C12 C17 C16 . . . . 177.45(13) ?
    C13 C12 C17 C21 . . . . -179.36(14) ?
    C11 C12 C17 C21 . . . . -1.9(2) ?
loop_
    _geom_hbond_atom_site_label_D
    _geom_hbond_atom_site_label_H
    _geom_hbond_atom_site_label_A
    _geom_hbond_site_symmetry_A
    _geom_hbond_distance_DH
    _geom_hbond_distance_HA
    _geom_hbond_distance_DA
    _geom_hbond_angle_DHA
    C18 H18C Cg3 1_655 0.98 2.85 3.6701(18) 141
    C20 H20B Cg3 1_455 0.98 2.80 3.682(2) 150
