# Supplementary material for: 1-(2,3,5,6-Tetra­methyl­benz­yloxy)-1H-benzotriazole
Source: Acta Crystallogr Sect E Struct Rep Online. 2009 Mar 28;65(Pt 4):o917. doi: 10.1107/S1600536809010794 (PMC2968946; doi:10.1107/S1600536809010794)
Supplement: Supplementary file 2 [file e-65-0o917-Isup2.hkl]

#
# h,k,l, Fc-squared, Fo-squared, sigma(Fo-squared) and status flag
#
data_I
_shelx_title ' diobt     P 21/c       R = 0.05'
_shelx_refln_list_code          4
_shelx_F_calc_maximum      171.20
_exptl_crystal_F_000       599.87
_reflns_d_resolution_high  0.8208
 
loop_
 _symmetry_equiv_pos_as_xyz
 'x, y, z'
 '-x, y+1/2, -z+1/2'
 '-x, -y, -z'
 'x, -y-1/2, z-1/2'
 
_cell_length_a     4.9737
_cell_length_b    26.3838
_cell_length_c    11.4900
_cell_angle_alpha  90.000
_cell_angle_beta  105.977
_cell_angle_gamma  90.000
 
_shelx_F_squared_multiplier     1.000
 
loop_
 _refln_index_h
 _refln_index_k
 _refln_index_l
 _refln_F_squared_calc
 _refln_F_squared_meas
 _refln_F_squared_sigma
 _refln_observed_status
   1   0   0     1738.46     1548.10     61.84 o
   2   0   0     1628.48     1636.87     74.16 o
   3   0   0       39.55       47.78      1.20 o
   4   0   0        7.27        6.31      0.45 o
   5   0   0      225.12      237.19      3.80 o
   1   1   0      176.36      172.52      1.65 o
   2   1   0     1387.17     1381.09     35.65 o
   3   1   0     1095.25     1158.90     58.22 o
   4   1   0      408.66      412.20     10.70 o
   5   1   0      190.36      209.47      9.01 o
   0   2   0      620.98      531.14      9.73 o
   1   2   0        0.67        0.58      0.12 o
   2   2   0       69.15       52.39      3.95 o
   3   2   0      143.56      143.90      2.11 o
   4   2   0        9.78       11.52      0.66 o
   5   2   0      340.39      356.74      4.18 o
   1   3   0        5.19        9.76      0.23 o
   2   3   0       10.45        9.59      0.31 o
   3   3   0      613.44      655.99     15.34 o
   4   3   0       13.71       13.84      0.56 o
   5   3   0      120.89      127.89      5.84 o
   0   4   0     3287.72     2716.86     38.34 o
   1   4   0     1625.29     1542.48     89.04 o
   2   4   0       19.94       23.28      2.57 o
   3   4   0      108.95      126.25      3.80 o
   4   4   0       46.04       50.45      4.28 o
   5   4   0       28.37       28.77      0.75 o
   1   5   0      820.26      707.34     16.26 o
   2   5   0       36.46       50.46      3.82 o
   3   5   0        2.59        5.76      3.07 o
   4   5   0       47.92       45.25      2.64 o
   5   5   0       28.72       27.48      0.73 o
   0   6   0     2118.44     1933.85     33.60 o
   1   6   0      105.64       75.36      7.13 o
   2   6   0      103.99       81.94      1.33 o
   3   6   0       34.75       36.51      1.33 o
   4   6   0      134.96      146.60      5.79 o
   5   6   0       20.46       17.66      1.17 o
   1   7   0       18.44       24.52      3.72 o
   2   7   0       96.25      103.39      7.54 o
   3   7   0      184.52      188.04      6.58 o
   4   7   0      230.89      227.94     14.48 o
   5   7   0        0.16        0.94      0.26 o
   0   8   0      244.60      232.65      3.11 o
   1   8   0       55.70       42.58      1.76 o
   2   8   0      105.56      107.82      1.62 o
   3   8   0        8.13        7.60      1.09 o
   4   8   0      808.22      830.15     47.32 o
   5   8   0        8.17        8.13      1.35 o
   1   9   0     2874.21     2885.85     38.47 o
   2   9   0      752.63      768.30     67.02 o
   3   9   0      144.82      147.90      5.82 o
   4   9   0      257.17      256.38     20.96 o
   5   9   0        0.04        0.35      0.29 o
   0  10   0     1700.76     1444.36     34.52 o
   1  10   0      635.49      667.39     69.78 o
   2  10   0      517.85      518.27     64.28 o
   3  10   0      503.09      493.65     22.78 o
   4  10   0       70.42       68.40      5.40 o
   5  10   0        1.00        1.71      0.27 o
   1  11   0     2275.44     2415.77    181.46 o
   2  11   0       47.70       54.86      1.69 o
   3  11   0       11.20       10.93      1.15 o
   4  11   0        2.53        3.83      0.49 o
   5  11   0        6.61        9.36      1.01 o
   0  12   0      143.11      154.02      2.65 o
   1  12   0      127.77       99.81      2.77 o
   2  12   0      494.82      456.92     53.52 o
   3  12   0       46.76       56.41      4.72 o
   4  12   0      770.17      763.16     21.32 o
   5  12   0        0.23        0.07      0.73 o
   1  13   0       52.43       69.30      1.25 o
   2  13   0       54.76       45.24      4.56 o
   3  13   0      114.20       97.18      5.42 o
   4  13   0      200.12      207.91      4.78 o
   5  13   0       66.02       79.26      3.08 o
   0  14   0       60.20       77.46      1.88 o
   1  14   0       47.96       61.32      2.84 o
   2  14   0       38.34       25.90      2.95 o
   3  14   0      295.30      281.51     19.86 o
   4  14   0       27.15       26.64      0.75 o
   5  14   0        3.65        3.35      0.28 o
   1  15   0        2.37       10.80      4.92 o
   2  15   0      383.47      396.91     35.79 o
   3  15   0        1.56        3.36      0.38 o
   4  15   0      116.13      100.45     11.67 o
   5  15   0        0.10        0.39      0.21 o
   0  16   0      375.72      360.51      5.37 o
   1  16   0      168.92      157.40      8.85 o
   2  16   0       90.26       86.97      9.99 o
   3  16   0      140.09      121.07      8.70 o
   4  16   0       13.44       18.52      1.26 o
   5  16   0        5.96        6.90      0.64 o
   1  17   0      188.61      158.81      6.01 o
   2  17   0       34.74       31.27      2.84 o
   3  17   0       41.56       40.73      1.85 o
   4  17   0        5.73        4.23      0.83 o
   0  18   0        0.53        1.23      0.37 o
   1  18   0        0.90        0.44      0.58 o
   2  18   0       40.39       41.60      2.94 o
   3  18   0       11.01        7.74      1.40 o
   4  18   0       33.82       28.53      2.17 o
   1  19   0       57.35       65.40      3.32 o
   2  19   0       29.31       24.04      2.62 o
   3  19   0        0.53        1.73      0.40 o
   4  19   0        0.28        0.13      0.36 o
   0  20   0     1068.73     1099.30     13.62 o
   1  20   0       23.34       21.91      2.31 o
   2  20   0      145.95      115.48     12.70 o
   3  20   0        0.29       -0.44      0.44 o
   4  20   0        0.02        1.17      0.25 o
   1  21   0       21.75       25.22      0.72 o
   2  21   0        4.97        3.02      0.99 o
   3  21   0        1.95        2.00      0.54 o
   4  21   0       45.39       50.17      4.93 o
   0  22   0      166.50      165.51      3.69 o
   1  22   0      150.69      137.77      6.91 o
   2  22   0        5.67        3.51      0.96 o
   3  22   0        3.09        3.14      0.34 o
   4  22   0       31.68       26.09      0.58 o
   1  23   0       35.75       33.34      5.11 o
   2  23   0       26.18       20.49      2.87 o
   3  23   0        3.39        2.43      0.35 o
   4  23   0       53.61       59.66      6.73 o
   0  24   0        0.46        0.46      0.72 o
   1  24   0      269.13      256.28     14.95 o
   2  24   0       58.65       55.05      4.76 o
   3  24   0      134.34      123.95      8.74 o
   1  25   0      434.83      451.38     21.80 o
   2  25   0        1.93        0.83      0.31 o
   3  25   0       54.80       51.50      6.60 o
   0  26   0      258.61      248.28      4.77 o
   1  26   0       58.93       58.45      1.10 o
   2  26   0        2.72        4.15      0.62 o
   3  26   0        5.90        6.50      0.71 o
   1  27   0       49.96       49.20      2.49 o
   2  27   0       53.87       45.15      6.34 o
   3  27   0        8.34       10.06      1.51 o
   0  28   0      221.22      212.05      4.20 o
   1  28   0        2.35        2.41      0.32 o
   2  28   0        0.01        0.06      0.34 o
   1  29   0       44.97       42.28      0.84 o
   2  29   0        8.34        9.61      2.57 o
   0  30   0        1.47        0.74      0.37 o
   1  30   0        0.91        1.33      0.25 o
   2  30   0       17.98       19.92      1.45 o
   1  31   0        8.25       13.32      0.49 o
   0  32   0       13.46       13.91      0.57 o
  -5   1   1       76.73       78.82      2.45 o
  -4   1   1       29.27       30.37      1.08 o
  -3   1   1      179.41      202.23      3.61 o
  -2   1   1       21.96       22.48      0.61 o
  -1   1   1     8847.41     8691.45    105.24 o
   0   1   1     1161.92     1059.84     16.96 o
   1   1   1     2578.23     2501.36     41.55 o
   2   1   1      508.01      491.45      6.23 o
   3   1   1       35.29       41.55      1.13 o
   4   1   1       46.83       50.83      1.43 o
   5   1   1        8.08        8.74      0.61 o
  -5   2   1      141.58      153.41      3.55 o
  -4   2   1       11.75        9.17      0.64 o
  -3   2   1      138.15      146.41      2.95 o
  -2   2   1     1617.69     1498.60     36.64 o
  -1   2   1     1420.82     1310.43     25.60 o
   0   2   1       65.01       64.90      0.93 o
   1   2   1        1.89       10.73      0.34 o
   2   2   1     4715.87     4954.38     82.74 o
   3   2   1       55.06       66.39      1.99 o
   4   2   1        0.91        2.34      0.50 o
   5   2   1       46.16       46.96      1.30 o
  -5   3   1       14.21       15.13      0.83 o
  -4   3   1       56.63       61.68      1.58 o
  -3   3   1      506.42      508.41      6.98 o
  -2   3   1      768.18      711.47      8.35 o
  -1   3   1     6358.51     6121.06     80.04 o
   0   3   1      361.71      400.88     10.52 o
   1   3   1     4048.02     4147.08     61.32 o
   2   3   1       14.38       14.18      0.57 o
   3   3   1        3.32        5.01      0.47 o
   4   3   1      118.30      123.32      3.13 o
   5   3   1       62.52       68.13      2.13 o
  -5   4   1      130.32      139.74      3.29 o
  -4   4   1       60.87       50.96      1.43 o
  -3   4   1       61.62       60.80      1.83 o
  -2   4   1        3.35        5.87      0.35 o
  -1   4   1     1287.99     1267.33     26.66 o
   0   4   1    17864.02    15213.24    171.26 o
   1   4   1       56.10       49.08      1.07 o
   2   4   1      300.67      255.58      3.83 o
   3   4   1       24.63       30.39      0.97 o
   4   4   1        0.03        3.10      0.50 o
   5   4   1       27.83       26.53      0.97 o
  -5   5   1        0.00       -0.17      0.56 o
  -4   5   1      236.75      239.53      4.63 o
  -3   5   1      830.34      826.72     10.35 o
  -2   5   1        0.37        1.84      0.26 o
  -1   5   1      879.72      831.58     21.53 o
   0   5   1       14.66       26.47      0.66 o
   1   5   1      526.74      522.89      6.11 o
   2   5   1       25.68       43.57      1.32 o
   3   5   1      262.84      291.80      4.86 o
   4   5   1       95.40      102.43      2.88 o
   5   5   1        2.06        2.16      0.42 o
  -5   6   1       90.11       97.60      2.71 o
  -4   6   1      100.86      105.15      2.90 o
  -3   6   1      130.80      128.73      2.83 o
  -2   6   1      152.08      193.74      3.11 o
  -1   6   1      914.60      926.84     10.16 o
   0   6   1      762.32      791.83     19.76 o
   1   6   1     2955.64     2816.60     50.00 o
   2   6   1        0.79        2.34      0.31 o
   3   6   1      104.42      108.35      2.65 o
   4   6   1       52.51       53.93      1.50 o
   5   6   1       49.74       57.06      1.43 o
  -5   7   1        1.62        1.07      0.45 o
  -4   7   1       11.53       11.39      0.76 o
  -3   7   1      169.75      146.50      3.11 o
  -2   7   1      510.12      470.58      6.10 o
  -1   7   1      637.56      557.72      6.53 o
   0   7   1     1656.99     1457.29     30.26 o
   1   7   1       20.69       24.39      0.59 o
   2   7   1        0.50        2.03      0.31 o
   3   7   1      159.85      162.13      3.39 o
   4   7   1        9.38       11.15      0.73 o
   5   7   1        6.38        6.56      0.53 o
  -5   8   1       19.22       20.28      0.91 o
  -4   8   1      174.00      168.01      3.80 o
  -3   8   1      124.92      114.33      2.68 o
  -2   8   1      562.25      607.57      7.59 o
  -1   8   1      933.06     1004.91     11.13 o
   0   8   1      229.77      197.47      2.78 o
   1   8   1     1364.30     1371.31     34.17 o
   2   8   1      268.43      239.97      3.85 o
   3   8   1       68.34       73.17      2.21 o
   4   8   1       25.24       26.62      1.04 o
   5   8   1        8.47       11.14      0.63 o
  -5   9   1       14.15       11.74      0.69 o
  -4   9   1      364.27      343.96      5.93 o
  -3   9   1        4.53        8.82      0.59 o
  -2   9   1     1477.95     1394.29     15.66 o
  -1   9   1       26.46       32.99      1.01 o
   0   9   1     1000.96      961.49     10.66 o
   1   9   1      995.18     1086.26     12.15 o
   2   9   1      191.61      217.22      3.67 o
   3   9   1     1109.17     1129.16     13.84 o
   4   9   1       50.84       54.91      1.50 o
   5   9   1       26.30       29.66      0.97 o
  -5  10   1       11.71       17.01      0.79 o
  -4  10   1       52.46       53.97      1.53 o
  -3  10   1        0.31        0.88      0.36 o
  -2  10   1     1091.47     1144.20     13.23 o
  -1  10   1       92.04       83.30      1.75 o
   0  10   1     2062.03     1886.74     41.09 o
   1  10   1      913.74     1071.71     12.12 o
   2  10   1      222.51      239.16      3.96 o
   3  10   1      558.96      568.10      8.11 o
   4  10   1      260.67      286.43      5.24 o
   5  10   1       26.11       29.56      0.96 o
  -5  11   1        1.93        1.76      0.48 o
  -4  11   1       14.12       12.56      0.81 o
  -3  11   1       15.93       12.82      0.68 o
  -2  11   1     1167.47     1125.90     13.15 o
  -1  11   1      128.56      119.57      2.27 o
   0  11   1     1187.37     1183.00     13.14 o
   1  11   1      205.04      191.16      3.16 o
   2  11   1      141.83      153.34      3.04 o
   3  11   1      233.81      226.18      4.35 o
   4  11   1       22.18       18.58      0.92 o
   5  11   1       66.58       84.59      2.17 o
  -5  12   1       23.14       27.20      0.96 o
  -4  12   1      619.49      575.07      8.49 o
  -3  12   1        5.11        6.22      0.59 o
  -2  12   1       25.59       28.01      0.88 o
  -1  12   1        5.10        1.63      0.31 o
   0  12   1      827.74      915.48     10.58 o
   1  12   1      374.78      368.26      5.16 o
   2  12   1       83.01       85.70      2.22 o
   3  12   1      226.49      225.71      4.41 o
   4  12   1      213.51      229.34      4.56 o
   5  12   1        1.75        2.28      0.40 o
  -5  13   1       74.60       71.04      2.04 o
  -4  13   1        5.99        4.68      0.61 o
  -3  13   1       14.63       13.37      0.74 o
  -2  13   1       45.58       42.90      1.12 o
  -1  13   1       63.91       67.80      1.75 o
   0  13   1       31.22       30.14      0.83 o
   1  13   1     1598.33     1696.55     46.17 o
   2  13   1        7.15        4.71      0.47 o
   3  13   1      337.66      349.39      5.87 o
   4  13   1        6.31        8.33      0.69 o
   5  13   1        1.52        2.56      0.38 o
  -5  14   1      136.89      149.24      3.04 o
  -4  14   1       46.34       45.76      1.37 o
  -3  14   1      133.90      123.24      3.09 o
  -2  14   1       26.64       27.18      0.93 o
  -1  14   1     1483.34     1416.15     16.04 o
   0  14   1       17.74       20.69      0.69 o
   1  14   1      158.31      174.13      3.23 o
   2  14   1       19.68       18.86      0.81 o
   3  14   1      107.80      110.81      2.95 o
   4  14   1        0.89        3.02      0.51 o
   5  14   1        0.00        0.07      0.41 o
  -5  15   1       57.89       63.59      1.83 o
  -4  15   1       73.42       68.40      1.70 o
  -3  15   1      107.09       91.11      2.60 o
  -2  15   1       96.01      101.21      2.57 o
  -1  15   1       49.15       48.00      1.16 o
   0  15   1        0.02        0.20      0.39 o
   1  15   1      160.84      159.35      3.14 o
   2  15   1        2.22        1.76      0.44 o
   3  15   1       62.98       59.15      1.57 o
   4  15   1        3.14        2.54      0.54 o
   5  15   1      151.06      162.63      2.87 o
  -5  16   1        7.30        6.44      0.46 o
  -4  16   1      308.49      288.51      5.19 o
  -3  16   1      146.34      117.55      3.09 o
  -2  16   1        5.14        7.57      0.60 o
  -1  16   1       42.47       43.48      1.14 o
   0  16   1       16.90       22.42      0.80 o
   1  16   1     1377.59     1414.63     16.40 o
   2  16   1      319.92      351.31      5.73 o
   3  16   1       13.99       14.34      0.89 o
   4  16   1      215.32      220.19      4.26 o
  -5  17   1       20.04       22.21      0.70 o
  -4  17   1        0.39        0.00      0.64 o
  -3  17   1       35.20       29.51      1.11 o
  -2  17   1        5.82        7.16      0.55 o
  -1  17   1        4.76        4.11      0.43 o
   0  17   1       47.88       50.36      1.24 o
   1  17   1       28.87       24.98      0.93 o
   2  17   1        8.16       13.07      0.75 o
   3  17   1       59.51       56.63      1.55 o
   4  17   1      248.80      287.27      4.97 o
  -4  18   1       10.31        8.89      0.62 o
  -3  18   1       64.88       55.20      1.54 o
  -2  18   1       81.34       75.55      2.32 o
  -1  18   1        1.36        3.39      0.42 o
   0  18   1        0.44        1.27      0.38 o
   1  18   1      274.68      265.32      4.67 o
   2  18   1      112.42      116.31      2.99 o
   3  18   1      247.50      252.55      4.85 o
   4  18   1       11.48        8.70      0.62 o
  -4  19   1       22.10       24.97      0.93 o
  -3  19   1        2.92        3.24      0.49 o
  -2  19   1        9.74        6.67      0.64 o
  -1  19   1        0.03        3.26      0.47 o
   0  19   1      244.40      241.59      4.40 o
   1  19   1      109.87      137.92      3.21 o
   2  19   1      258.01      246.67      4.74 o
   3  19   1       12.35       13.66      0.79 o
   4  19   1        0.71        0.61      0.63 o
  -4  20   1        0.03        0.20      0.44 o
  -3  20   1       19.26       19.81      0.93 o
  -2  20   1      950.72      806.45     10.85 o
  -1  20   1        7.01        8.80      0.64 o
   0  20   1      182.65      166.87      3.58 o
   1  20   1       10.43        8.73      0.64 o
   2  20   1      140.83      131.23      3.28 o
   3  20   1      274.58      269.06      4.96 o
   4  20   1       61.48       69.95      1.95 o
  -4  21   1        3.03        2.23      0.38 o
  -3  21   1       33.07       27.57      1.03 o
  -2  21   1        2.92        2.11      0.51 o
  -1  21   1      414.15      376.25      6.17 o
   0  21   1        6.34        6.07      0.62 o
   1  21   1      122.48      129.94      3.22 o
   2  21   1       15.90       13.08      0.80 o
   3  21   1        4.42        4.75      0.60 o
   4  21   1        0.10       -0.11      0.42 o
  -4  22   1        0.02        0.43      0.45 o
  -3  22   1       44.85       36.85      1.22 o
  -2  22   1      124.15      102.74      2.87 o
  -1  22   1      465.52      471.04      7.31 o
   0  22   1       29.60       34.20      1.17 o
   1  22   1       35.01       36.22      1.23 o
   2  22   1        5.61        4.92      0.56 o
   3  22   1        4.28        5.53      0.53 o
   4  22   1       12.17       12.44      0.56 o
  -4  23   1        8.28        5.03      0.43 o
  -3  23   1       19.82       17.94      0.82 o
  -2  23   1       72.21       53.28      1.48 o
  -1  23   1        1.46        3.02      0.55 o
   0  23   1       99.06      101.44      2.87 o
   1  23   1        4.04       10.27      0.75 o
   2  23   1        7.53        5.51      0.56 o
   3  23   1        1.57        2.34      0.42 o
  -3  24   1        0.80        0.70      0.35 o
  -2  24   1       31.41       20.24      0.90 o
  -1  24   1       54.38       53.06      1.52 o
   0  24   1      776.23      799.32     10.88 o
   1  24   1       83.52       88.99      2.69 o
   2  24   1        1.24        2.56      0.49 o
   3  24   1       33.22       33.81      1.06 o
  -3  25   1       22.27       23.66      0.87 o
  -2  25   1        0.11       -0.18      0.56 o
  -1  25   1       15.31       13.34      0.84 o
   0  25   1       90.01       86.96      2.61 o
   1  25   1      246.81      253.64      4.87 o
   2  25   1        9.20        5.33      0.58 o
   3  25   1       12.89       13.78      0.67 o
  -3  26   1        0.13       -0.12      0.53 o
  -2  26   1       68.83       63.47      1.55 o
  -1  26   1       71.13       64.63      1.63 o
   0  26   1       22.30       24.32      1.01 o
   1  26   1      151.98      151.74      3.53 o
   2  26   1       58.93       66.10      1.56 o
   3  26   1       22.84       23.03      0.78 o
  -3  27   1        6.47        5.76      0.41 o
  -2  27   1        0.96        2.39      0.44 o
  -1  27   1       52.54       47.74      1.35 o
   0  27   1       25.47       24.92      1.02 o
   1  27   1       65.87       64.31      1.63 o
   2  27   1       10.45       12.72      0.67 o
   3  27   1      119.18      117.44      2.35 o
  -2  28   1       11.21       14.98      0.70 o
  -1  28   1        0.01        0.24      0.41 o
   0  28   1      202.99      205.06      4.07 o
   1  28   1       37.22       40.95      1.24 o
   2  28   1        0.10       -0.04      0.42 o
  -2  29   1       12.25       14.36      0.64 o
  -1  29   1       64.66       58.13      1.39 o
   0  29   1       10.08        8.94      0.64 o
   1  29   1        1.64        1.72      0.41 o
   2  29   1        0.83        0.14      0.46 o
  -2  30   1       15.74       13.67      0.57 o
  -1  30   1      135.75      127.85      2.77 o
   0  30   1       77.90       75.71      2.11 o
   1  30   1        3.38        4.54      0.46 o
  -1  31   1        5.39        5.93      0.46 o
   0  31   1        0.86        1.25      0.35 o
   1  31   1       16.73       13.02      0.60 o
   0  32   1        2.00        1.44      0.29 o
  -6   0   2        2.56        2.50      0.32 o
  -5   0   2       99.39      105.67      2.88 o
  -4   0   2        0.65        1.46      0.40 o
  -3   0   2        8.72        2.96      0.36 o
  -2   0   2     3022.34     2850.60     54.50 o
  -1   0   2       47.91       32.30      0.78 o
   0   0   2    12246.04    12344.88    141.21 o
   1   0   2      328.36      269.61      3.52 o
   2   0   2      989.54     1090.55     12.48 o
   3   0   2       90.24       67.12      2.05 o
   4   0   2        0.58        1.92      0.56 o
   5   0   2       25.73       29.59      0.98 o
  -5   1   2        6.30        8.08      0.68 o
  -4   1   2       11.76       13.13      0.76 o
  -3   1   2      227.70      219.00      3.79 o
  -2   1   2       49.73       43.22      1.18 o
  -1   1   2     3038.49     2111.14     36.46 o
   0   1   2      130.35      147.17      1.94 o
   1   1   2      210.38      201.68      2.82 o
   2   1   2       71.57       85.93      1.94 o
   3   1   2      192.66      170.88      3.48 o
   4   1   2      518.42      502.25      7.68 o
   5   1   2       38.43       33.81      1.08 o
  -5   2   2       48.97       49.37      1.42 o
  -4   2   2       21.54       28.75      1.04 o
  -3   2   2       81.21       91.34      2.23 o
  -2   2   2        4.55        5.21      0.34 o
  -1   2   2       61.05       48.46      1.00 o
   0   2   2        2.47        2.86      0.19 o
   1   2   2      136.28      146.77      2.24 o
   2   2   2     1981.90     2234.79     51.71 o
   3   2   2       40.14       40.48      1.16 o
   4   2   2      649.36      660.78      9.38 o
   5   2   2       38.92       39.67      1.14 o
  -5   3   2        1.74        3.13      0.52 o
  -4   3   2        1.93        2.39      0.46 o
  -3   3   2       41.82       41.79      1.09 o
  -2   3   2       49.84       41.19      1.16 o
  -1   3   2    12055.13    13607.40    160.35 o
   0   3   2        8.06        8.69      0.29 o
   1   3   2       64.77       73.35      1.44 o
   2   3   2      110.16      114.14      2.31 o
   3   3   2      436.85      451.36      6.67 o
   4   3   2        9.06        9.89      0.71 o
   5   3   2       17.72       13.95      0.71 o
  -5   4   2      139.95      148.51      3.47 o
  -4   4   2        4.03        3.00      0.47 o
  -3   4   2      262.71      267.50      4.39 o
  -2   4   2       31.98       29.22      0.73 o
  -1   4   2    29309.36    33696.47    369.28 o
   0   4   2     1191.87     1105.57     23.77 o
   1   4   2     1433.31     1471.32     33.47 o
   2   4   2      121.99      142.01      2.67 o
   3   4   2        0.54        1.04      0.40 o
   4   4   2       35.43       35.64      1.22 o
   5   4   2       15.50       16.19      0.75 o
  -5   5   2      172.95      175.34      3.82 o
  -4   5   2      179.10      189.46      3.95 o
  -3   5   2      597.78      545.91      7.43 o
  -2   5   2      447.67      446.03      5.74 o
  -1   5   2    11414.74    11890.98    146.03 o
   0   5   2      260.68      240.55      3.09 o
   1   5   2     2309.01     2508.68     47.78 o
   2   5   2       13.96       13.66      0.57 o
   3   5   2      201.81      204.29      3.93 o
   4   5   2       34.59       36.05      1.22 o
   5   5   2       50.43       56.50      1.37 o
  -5   6   2        3.46        3.59      0.49 o
  -4   6   2       45.63       62.00      1.59 o
  -3   6   2      200.68      229.86      4.05 o
  -2   6   2       72.35       69.86      1.65 o
  -1   6   2     1302.28     1189.30     28.72 o
   0   6   2      277.24      269.66      3.46 o
   1   6   2      509.60      485.01      5.94 o
   2   6   2     1629.79     1904.80     49.47 o
   3   6   2        0.00        0.11      0.61 o
   4   6   2        8.95        7.51      0.61 o
   5   6   2        0.87        1.66      0.38 o
  -5   7   2        4.96        5.76      0.54 o
  -4   7   2      273.75      271.41      5.05 o
  -3   7   2        5.38        3.58      0.47 o
  -2   7   2       79.76       78.78      1.81 o
  -1   7   2      995.66      977.17     10.82 o
   0   7   2      280.83      276.93      3.62 o
   1   7   2        0.00        2.49      0.27 o
   2   7   2      137.07      144.78      2.81 o
   3   7   2        0.12        3.40      0.51 o
   4   7   2       94.42       95.89      2.75 o
   5   7   2        0.10       -0.13      0.46 o
  -5   8   2        6.61        8.14      0.64 o
  -4   8   2       70.22       64.39      1.65 o
  -3   8   2      340.57      340.30      5.37 o
  -2   8   2        6.51       15.84      0.60 o
  -1   8   2      442.31      408.84      5.16 o
   0   8   2     1304.73     1302.50     31.35 o
   1   8   2       12.42       20.33      0.61 o
   2   8   2       15.44       32.60      0.92 o
   3   8   2      426.80      403.77      6.32 o
   4   8   2       10.47       12.33      0.77 o
   5   8   2       13.21       16.09      0.72 o
  -5   9   2        0.89        0.83      0.42 o
  -4   9   2      397.19      366.26      6.16 o
  -3   9   2        0.01        0.64      0.36 o
  -2   9   2       15.83       22.27      0.72 o
  -1   9   2       20.68       26.81      0.68 o
   0   9   2      123.50      127.89      2.19 o
   1   9   2      303.26      362.99      4.92 o
   2   9   2       40.19       42.01      1.09 o
   3   9   2       82.92       79.75      2.37 o
   4   9   2        1.93        3.65      0.53 o
   5   9   2        3.72        3.73      0.41 o
  -5  10   2       10.28       12.49      0.71 o
  -4  10   2      117.75      115.07      3.07 o
  -3  10   2      114.62      105.05      2.67 o
  -2  10   2      532.90      526.14      6.94 o
  -1  10   2      103.22       92.37      1.90 o
   0  10   2      117.80       96.69      1.89 o
   1  10   2      277.09      287.87      4.22 o
   2  10   2       26.96       30.19      0.93 o
   3  10   2       80.01       89.35      2.53 o
   4  10   2        0.04       -0.19      0.55 o
   5  10   2       29.33       32.17      0.93 o
  -5  11   2       11.87       16.34      0.78 o
  -4  11   2        8.56        9.04      0.71 o
  -3  11   2        4.06        3.93      0.48 o
  -2  11   2       15.14       16.77      0.68 o
  -1  11   2      103.79      105.74      2.14 o
   0  11   2       32.85       53.12      1.40 o
   1  11   2      946.09     1060.46     12.26 o
   2  11   2       34.41       46.24      1.18 o
   3  11   2     1383.57     1393.80     16.79 o
   4  11   2        1.52        2.47      0.49 o
   5  11   2        0.08       -0.32      0.43 o
  -5  12   2       35.28       33.86      1.08 o
  -4  12   2      267.79      262.82      4.98 o
  -3  12   2       10.45        9.79      0.65 o
  -2  12   2       47.46       63.20      1.82 o
  -1  12   2      725.01      726.22      8.83 o
   0  12   2       51.70       78.54      1.83 o
   1  12   2     1102.57     1186.49     13.65 o
   2  12   2       94.97       83.94      2.26 o
   3  12   2      108.81      108.25      2.92 o
   4  12   2       17.49       18.87      0.91 o
   5  12   2       20.60       24.72      0.79 o
  -5  13   2       79.35       77.37      2.20 o
  -4  13   2       43.01       40.30      1.27 o
  -3  13   2       43.29       39.15      1.21 o
  -2  13   2      192.77      167.11      3.26 o
  -1  13   2      120.53      122.06      2.49 o
   0  13   2     1193.77     1272.10     14.41 o
   1  13   2       95.65       85.76      2.12 o
   2  13   2     1219.27     1211.86     14.53 o
   3  13   2     1147.53     1150.41     14.40 o
   4  13   2      352.26      382.09      6.21 o
   5  13   2       67.04       74.51      1.79 o
  -5  14   2        0.23       -0.48      0.57 o
  -4  14   2       60.80       54.40      1.51 o
  -3  14   2        1.91        1.82      0.52 o
  -2  14   2      131.63      154.03      3.19 o
  -1  14   2       16.24       12.24      0.56 o
   0  14   2     1193.69     1274.79     14.58 o
   1  14   2     1491.20     1628.81     18.39 o
   2  14   2      437.25      398.89      6.18 o
   3  14   2       59.03       62.05      1.65 o
   4  14   2      300.40      314.93      5.38 o
  -5  15   2       87.87       94.88      2.30 o
  -4  15   2       26.46       22.23      0.96 o
  -3  15   2      329.96      301.90      5.35 o
  -2  15   2      156.04      144.19      3.15 o
  -1  15   2        5.06        7.92      0.50 o
   0  15   2      252.77      238.39      4.00 o
   1  15   2       29.57       27.01      0.90 o
   2  15   2      254.14      245.87      4.53 o
   3  15   2      164.61      173.82      3.86 o
   4  15   2        0.08        1.36      0.41 o
  -5  16   2      224.57      236.52      3.96 o
  -4  16   2       86.83       82.93      2.55 o
  -3  16   2        0.10        0.06      0.57 o
  -2  16   2      304.45      296.63      5.04 o
  -1  16   2      289.99      305.88      4.91 o
   0  16   2      121.27      158.63      3.15 o
   1  16   2       60.61       72.88      2.09 o
   2  16   2       58.59       67.32      1.62 o
   3  16   2       48.97       52.03      1.48 o
   4  16   2       24.59       24.86      0.92 o
  -5  17   2      157.66      154.68      2.93 o
  -4  17   2        1.70        1.87      0.43 o
  -3  17   2        1.01       -0.13      0.56 o
  -2  17   2        6.18       49.63      1.33 o
  -1  17   2       28.59       34.35      1.05 o
   0  17   2        5.54        6.02      0.52 o
   1  17   2       16.32       12.19      0.65 o
   2  17   2       47.93       40.21      1.27 o
   3  17   2      155.20      147.64      3.50 o
   4  17   2       11.75       13.63      0.69 o
  -4  18   2        7.73        8.80      0.66 o
  -3  18   2      147.21      116.32      3.07 o
  -2  18   2      281.57      232.59      4.44 o
  -1  18   2       48.71      102.21      2.64 o
   0  18   2       41.38       39.75      1.17 o
   1  18   2       18.63       16.73      0.82 o
   2  18   2        0.34        7.30      0.65 o
   3  18   2      134.23      126.50      3.18 o
   4  18   2        0.77        1.69      0.43 o
  -4  19   2        0.79        0.99      0.39 o
  -3  19   2       48.95       36.31      1.23 o
  -2  19   2        4.03        2.92      0.52 o
  -1  19   2        3.31        3.31      0.51 o
   0  19   2        0.19        0.05      0.64 o
   1  19   2       29.00       33.03      1.10 o
   2  19   2       69.64       78.11      2.44 o
   3  19   2       60.26       54.63      1.49 o
   4  19   2       38.06       43.80      1.12 o
  -4  20   2        7.83        7.09      0.53 o
  -3  20   2       71.64       50.40      1.43 o
  -2  20   2       67.19       53.80      1.50 o
  -1  20   2       20.90       21.16      0.93 o
   0  20   2      824.92      823.59     10.84 o
   1  20   2        6.80        9.56      0.68 o
   2  20   2       60.41       57.52      1.57 o
   3  20   2       97.83      107.40      2.84 o
   4  20   2       13.01       16.23      0.66 o
  -4  21   2       27.14       25.66      0.89 o
  -3  21   2       40.43       27.93      1.05 o
  -2  21   2        3.54        4.22      0.61 o
  -1  21   2      430.05      392.64      6.39 o
   0  21   2      585.59      581.65      8.43 o
   1  21   2      217.29      213.02      4.32 o
   2  21   2       59.80       59.40      1.57 o
   3  21   2        3.64        4.18      0.56 o
   4  21   2       91.84      112.63      2.29 o
  -4  22   2       37.42       39.10      1.08 o
  -3  22   2       27.54       26.56      1.00 o
  -2  22   2      109.37      109.02      3.00 o
  -1  22   2       65.84       62.67      1.63 o
   0  22   2      704.95      695.86      9.70 o
   1  22   2       45.02       39.65      1.28 o
   2  22   2       65.71       57.34      1.55 o
   3  22   2        0.10        0.42      0.61 o
  -4  23   2        4.16        4.26      0.41 o
  -3  23   2       24.28       17.56      0.82 o
  -2  23   2        0.33       -0.26      0.64 o
  -1  23   2      204.83      194.09      4.16 o
   0  23   2      187.69      185.58      4.06 o
   1  23   2       58.58       58.15      1.56 o
   2  23   2        1.34        0.62      0.77 o
   3  23   2      241.57      247.15      4.36 o
  -4  24   2        0.03        0.12      0.37 o
  -3  24   2        0.75        2.26      0.42 o
  -2  24   2       27.05       24.50      0.99 o
  -1  24   2       48.03       53.71      1.50 o
   0  24   2      141.08      137.90      3.42 o
   1  24   2      161.22      150.62      3.54 o
   2  24   2       13.33        9.66      0.74 o
   3  24   2      108.91       90.87      2.30 o
  -3  25   2       48.73       49.98      1.28 o
  -2  25   2       53.00       50.36      1.40 o
  -1  25   2      734.43      746.24     10.28 o
   0  25   2       92.98       88.43      2.63 o
   1  25   2        7.48        4.46      0.55 o
   2  25   2       16.40       18.17      0.81 o
   3  25   2       16.44       20.61      0.75 o
  -3  26   2        5.23        5.99      0.46 o
  -2  26   2       83.10       73.30      1.69 o
  -1  26   2      200.80      188.25      3.99 o
   0  26   2       28.07       26.76      1.07 o
   1  26   2        9.48       11.13      0.73 o
   2  26   2       72.47       73.14      2.19 o
   3  26   2       15.18       18.56      0.67 o
  -3  27   2        4.23        5.59      0.43 o
  -2  27   2        0.00       -0.60      0.60 o
  -1  27   2      156.98      141.99      3.31 o
   0  27   2        0.07       -0.47      0.61 o
   1  27   2       19.84       22.12      0.92 o
   2  27   2        0.03        0.09      0.34 o
  -2  28   2        7.92        6.59      0.51 o
  -1  28   2        5.63        5.96      0.55 o
   0  28   2       18.04       22.22      0.93 o
   1  28   2       19.57       20.89      0.86 o
   2  28   2       59.75       69.43      1.92 o
  -2  29   2       66.14       72.57      1.92 o
  -1  29   2       11.13       10.42      0.63 o
   0  29   2        2.72        3.58      0.46 o
   1  29   2        6.16        5.00      0.49 o
   2  29   2       34.33       32.54      0.87 o
  -2  30   2        4.05        5.33      0.42 o
  -1  30   2        7.35        6.11      0.51 o
   0  30   2      109.38      109.63      2.57 o
   1  30   2        1.80        1.13      0.38 o
  -1  31   2       59.49       74.02      1.87 o
   0  31   2       46.17       49.50      1.54 o
   1  31   2       72.27       74.00      1.81 o
  -6   1   3        0.51        1.21      0.29 o
  -5   1   3       27.14       32.17      1.13 o
  -4   1   3        0.82        2.83      0.42 o
  -3   1   3        6.38       15.29      0.66 o
  -2   1   3       24.47       15.79      0.53 o
  -1   1   3    19573.30    21770.64    247.99 o
   0   1   3       68.78       63.95      1.22 o
   1   1   3        0.32        0.69      0.19 o
   2   1   3      240.74      254.41      4.05 o
   3   1   3        0.91        0.11      0.57 o
   4   1   3       29.98       37.74      1.27 o
   5   1   3       50.72       47.37      1.18 o
  -6   2   3       20.38       24.48      0.77 o
  -5   2   3        4.67        6.15      0.60 o
  -4   2   3      508.44      466.51      7.15 o
  -3   2   3       23.79       17.50      0.69 o
  -2   2   3       19.37       16.57      0.55 o
  -1   2   3     1425.02     1394.20     30.43 o
   0   2   3        1.60       11.43      0.36 o
   1   2   3      872.26      962.72     10.80 o
   2   2   3      737.77      778.33      9.55 o
   3   2   3        0.00        1.19      0.39 o
   4   2   3      465.19      455.15      7.18 o
   5   2   3        0.03       -0.04      0.42 o
  -6   3   3      149.50      168.08      3.00 o
  -5   3   3       21.49       23.45      1.00 o
  -4   3   3       25.77       24.48      0.98 o
  -3   3   3       34.73       37.18      1.02 o
  -2   3   3      148.39      180.99      2.93 o
  -1   3   3      923.00      901.22      9.93 o
   0   3   3        0.17        0.79      0.17 o
   1   3   3     1483.39     1507.53     36.44 o
   2   3   3       88.37       83.97      2.03 o
   3   3   3        9.82       16.12      0.80 o
   4   3   3      197.05      190.77      4.08 o
   5   3   3       47.60       51.65      1.63 o
  -5   4   3        0.03       -0.55      0.70 o
  -4   4   3       52.79       56.80      1.51 o
  -3   4   3       83.63       68.19      1.94 o
  -2   4   3      322.33      349.01      4.77 o
  -1   4   3     1541.78     1543.04     33.64 o
   0   4   3     3537.14     3562.83     57.11 o
   1   4   3      135.86      119.70      2.16 o
   2   4   3        2.16        1.83      0.34 o
   3   4   3       69.85       74.93      2.29 o
   4   4   3       18.42       24.21      1.04 o
   5   4   3        3.61        4.31      0.44 o
  -5   5   3      113.69      119.79      3.07 o
  -4   5   3       11.05       12.39      0.75 o
  -3   5   3      287.50      278.97      4.57 o
  -2   5   3     1654.66     1662.24     18.13 o
  -1   5   3        5.58       14.23      0.46 o
   0   5   3      433.50      464.55      5.57 o
   1   5   3      217.80      173.55      2.81 o
   2   5   3       35.12       32.48      0.92 o
   3   5   3       75.07       82.78      2.40 o
   4   5   3        0.08       -0.19      0.58 o
   5   5   3       24.34       26.62      0.86 o
  -5   6   3        1.52        1.64      0.50 o
  -4   6   3        3.83        3.39      0.52 o
  -3   6   3       74.32       74.67      2.09 o
  -2   6   3       11.60        7.27      0.44 o
  -1   6   3     3652.71     3595.81     61.23 o
   0   6   3       52.28       48.88      1.18 o
   1   6   3      206.12      223.39      3.39 o
   2   6   3      847.82      836.82     10.30 o
   3   6   3        0.78        2.01      0.48 o
   4   6   3       38.54       37.03      1.20 o
   5   6   3        6.03        7.52      0.52 o
  -5   7   3      126.71      136.15      3.29 o
  -4   7   3       68.66       70.63      1.71 o
  -3   7   3      282.67      261.13      4.47 o
  -2   7   3      188.77      220.97      3.54 o
  -1   7   3      987.42      963.15     10.82 o
   0   7   3      678.23      687.47      7.98 o
   1   7   3      395.16      441.58      5.76 o
   2   7   3      115.27      107.41      2.48 o
   3   7   3      732.00      687.75      9.47 o
   4   7   3      169.87      169.33      3.78 o
   5   7   3        0.19       -0.33      0.52 o
  -5   8   3      354.46      367.29      5.99 o
  -4   8   3       74.47       67.03      1.68 o
  -3   8   3        0.20        5.60      0.50 o
  -2   8   3       53.09       51.10      1.49 o
  -1   8   3     2195.94     2213.54     47.08 o
   0   8   3       78.13       69.23      1.53 o
   1   8   3      566.19      619.74      7.67 o
   2   8   3       55.60       59.05      1.82 o
   3   8   3        7.24        9.49      0.73 o
   4   8   3       34.90       32.89      1.18 o
   5   8   3       41.60       52.63      1.55 o
  -5   9   3      164.61      160.78      3.54 o
  -4   9   3      348.50      323.07      5.68 o
  -3   9   3       55.60       65.35      2.03 o
  -2   9   3      129.72      125.47      2.58 o
  -1   9   3      383.35      361.28      4.87 o
   0   9   3       73.66       82.67      1.76 o
   1   9   3        1.38        3.42      0.33 o
   2   9   3       95.88       88.57      2.27 o
   3   9   3      405.18      408.22      6.54 o
   4   9   3        5.95        7.20      0.65 o
   5   9   3       68.64       82.75      1.94 o
  -5  10   3       29.50       27.85      1.02 o
  -4  10   3        0.17        0.07      0.68 o
  -3  10   3       36.59       33.34      1.05 o
  -2  10   3     3507.78     3450.98     72.59 o
  -1  10   3       17.63       27.62      0.75 o
   0  10   3      189.59      243.21      3.67 o
   1  10   3       73.65       86.14      2.00 o
   2  10   3       17.28       13.51      0.67 o
   3  10   3       65.99       72.22      1.74 o
   4  10   3      181.24      189.29      3.96 o
   5  10   3        4.00        6.31      0.42 o
  -5  11   3       59.83       61.41      1.50 o
  -4  11   3        5.41        7.87      0.68 o
  -3  11   3       26.94       29.97      1.02 o
  -2  11   3      111.05      126.68      2.69 o
  -1  11   3        4.61        8.84      0.48 o
   0  11   3     1255.03     1305.30     14.64 o
   1  11   3      114.83      116.24      2.46 o
   2  11   3       33.30       31.26      1.01 o
   3  11   3      159.12      162.39      3.66 o
   4  11   3      106.61      100.63      2.75 o
  -5  12   3       15.49       13.56      0.72 o
  -4  12   3       31.33       31.53      1.11 o
  -3  12   3        3.60        1.78      0.42 o
  -2  12   3       32.60       35.41      1.00 o
  -1  12   3        4.37        9.40      0.50 o
   0  12   3      853.90      904.15     10.71 o
   1  12   3      240.83      271.25      4.36 o
   2  12   3      690.30      681.29      9.15 o
   3  12   3      980.62      985.25     12.73 o
   4  12   3       91.20       95.25      2.63 o
  -5  13   3       13.05       14.99      0.74 o
  -4  13   3        8.81        9.46      0.68 o
  -3  13   3       61.33       44.88      1.32 o
  -2  13   3       86.67       83.79      2.21 o
  -1  13   3        5.01        4.60      0.41 o
   0  13   3      318.14      345.42      5.06 o
   1  13   3       74.35       96.60      2.36 o
   2  13   3      655.09      663.43      9.04 o
   3  13   3      864.90      851.04     11.36 o
   4  13   3       31.91       26.22      1.00 o
  -5  14   3       60.53       56.92      1.36 o
  -4  14   3       31.76       27.20      1.05 o
  -3  14   3      351.00      354.22      5.91 o
  -2  14   3       18.62       20.63      0.82 o
  -1  14   3      200.78      168.11      3.19 o
   0  14   3       62.01       63.17      1.80 o
   1  14   3      511.38      507.05      7.09 o
   2  14   3       27.74       29.73      1.08 o
   3  14   3       44.19       42.78      1.38 o
   4  14   3        1.57        2.61      0.40 o
  -5  15   3       74.33       80.31      2.13 o
  -4  15   3        0.43        0.19      0.73 o
  -3  15   3      596.66      557.17      8.19 o
  -2  15   3       42.12       35.65      1.09 o
  -1  15   3        0.37       -0.23      0.46 o
   0  15   3      684.33      697.16      8.98 o
   1  15   3      374.99      374.03      5.76 o
   2  15   3        3.81        9.45      0.65 o
   3  15   3        3.51        2.92      0.53 o
   4  15   3       15.89       17.77      0.79 o
  -5  16   3       86.16       92.82      2.20 o
  -4  16   3        1.37        0.49      0.65 o
  -3  16   3       26.27       19.21      0.91 o
  -2  16   3       26.14       19.47      0.86 o
  -1  16   3      559.50      541.65      7.53 o
   0  16   3       20.55       28.29      0.94 o
   1  16   3       35.84       44.94      1.24 o
   2  16   3       59.72       52.85      1.45 o
   3  16   3      195.70      213.62      4.35 o
   4  16   3       51.83       56.30      1.35 o
  -5  17   3       65.21       60.99      1.72 o
  -4  17   3        3.31        3.42      0.48 o
  -3  17   3       45.84       40.23      1.29 o
  -2  17   3       79.02       62.09      1.54 o
  -1  17   3       24.51       30.48      1.01 o
   0  17   3      966.35      985.79     12.21 o
   1  17   3       90.36       95.72      2.58 o
   2  17   3      355.88      336.65      5.79 o
   3  17   3        6.60        7.40      0.65 o
   4  17   3       12.62       13.93      0.68 o
  -5  18   3        6.26        5.96      0.41 o
  -4  18   3       63.57       62.47      1.53 o
  -3  18   3        0.49       -0.78      0.78 o
  -2  18   3       18.66       22.88      0.99 o
  -1  18   3       20.62       19.53      0.86 o
   0  18   3        1.78        0.55      0.40 o
   1  18   3        5.25        4.91      0.54 o
   2  18   3       32.14       39.21      1.29 o
   3  18   3       51.97       58.46      1.54 o
   4  18   3       25.67       28.25      0.87 o
  -4  19   3        7.60        7.29      0.59 o
  -3  19   3      477.10      422.77      6.79 o
  -2  19   3      135.02      125.91      3.19 o
  -1  19   3      100.59      110.42      2.86 o
   0  19   3       25.30       28.77      1.05 o
   1  19   3        5.56        3.72      0.60 o
   2  19   3      110.45      115.47      3.07 o
   3  19   3       35.17       31.62      1.10 o
   4  19   3       59.32       64.43      1.70 o
  -4  20   3       17.20       20.74      0.84 o
  -3  20   3       14.05        7.36      0.66 o
  -2  20   3       47.78       43.59      1.35 o
  -1  20   3      770.79      772.42     10.41 o
   0  20   3       18.76       22.21      0.95 o
   1  20   3      111.03      108.66      2.88 o
   2  20   3      303.73      290.69      5.29 o
   3  20   3       17.28       17.18      0.82 o
   4  20   3        3.69        4.34      0.38 o
  -4  21   3        8.32        9.98      0.61 o
  -3  21   3       30.82       33.50      1.17 o
  -2  21   3       90.91       82.71      2.57 o
  -1  21   3      606.98      600.79      8.70 o
   0  21   3      248.48      232.91      4.56 o
   1  21   3      166.94      168.51      3.80 o
   2  21   3       79.77       81.15      2.55 o
   3  21   3       37.31       32.37      1.06 o
  -4  22   3       21.44       23.02      0.78 o
  -3  22   3       28.64       26.66      1.04 o
  -2  22   3       80.80       73.06      1.77 o
  -1  22   3        8.14        6.79      0.67 o
   0  22   3      219.48      211.81      4.34 o
   1  22   3       36.14       43.56      1.36 o
   2  22   3      438.40      414.10      6.64 o
   3  22   3      195.86      229.70      4.14 o
  -4  23   3       11.10        9.31      0.53 o
  -3  23   3        1.24        1.59      0.42 o
  -2  23   3        8.38       10.18      0.68 o
  -1  23   3       21.36       24.54      1.06 o
   0  23   3       25.85       27.01      1.11 o
   1  23   3       98.34       80.49      1.88 o
   2  23   3      200.92      189.25      3.97 o
   3  23   3        0.12        0.89      0.38 o
  -4  24   3        7.49        8.22      0.44 o
  -3  24   3       74.77       75.33      2.21 o
  -2  24   3      279.71      266.57      4.97 o
  -1  24   3      161.11      163.82      3.77 o
   0  24   3      116.17      111.23      2.99 o
   1  24   3      275.70      267.43      4.98 o
   2  24   3        7.72       10.54      0.68 o
   3  24   3        1.67        2.36      0.36 o
  -3  25   3       34.80       31.52      0.99 o
  -2  25   3      227.76      214.33      4.27 o
  -1  25   3       32.47       33.05      1.17 o
   0  25   3       20.60       17.40      0.93 o
   1  25   3        1.05        1.21      0.45 o
   2  25   3        6.13        7.31      0.60 o
   3  25   3       25.00       31.58      0.85 o
  -3  26   3        0.01       -0.45      0.52 o
  -2  26   3      121.50      119.85      2.94 o
  -1  26   3        2.07        2.87      0.49 o
   0  26   3      225.50      208.53      4.26 o
   1  26   3        1.11        2.09      0.44 o
   2  26   3        3.00        3.06      0.43 o
  -3  27   3        0.05        0.07      0.44 o
  -2  27   3       55.79       59.54      1.43 o
  -1  27   3        2.61        3.49      0.54 o
   0  27   3        5.99        6.76      0.57 o
   1  27   3       22.31       17.48      0.82 o
   2  27   3        7.24        7.65      0.52 o
  -2  28   3        0.12        1.51      0.35 o
  -1  28   3       54.60       62.77      1.49 o
   0  28   3       36.46       36.94      1.16 o
   1  28   3       10.49        5.06      0.48 o
   2  28   3        6.74        7.35      0.48 o
  -2  29   3       66.45       70.59      1.90 o
  -1  29   3       75.13       76.90      2.13 o
   0  29   3        1.48        1.87      0.42 o
   1  29   3        5.00        6.03      0.48 o
  -2  30   3        0.00        0.35      0.48 o
  -1  30   3        2.58        3.70      0.42 o
   0  30   3        3.41        3.61      0.44 o
   1  30   3        0.01        0.07      0.43 o
  -1  31   3       17.41       12.32      0.58 o
   0  31   3        0.16        0.25      0.36 o
  -6   0   4        0.59        0.86      0.28 o
  -5   0   4        1.38        1.23      0.40 o
  -4   0   4        7.17       13.37      0.78 o
  -3   0   4      181.59      206.63      3.72 o
  -2   0   4      382.64      287.86      4.17 o
  -1   0   4       37.14       38.57      1.05 o
   0   0   4      661.33      760.60      8.66 o
   1   0   4      167.44      159.90      2.75 o
   2   0   4        9.14        1.92      0.37 o
   3   0   4       27.15       26.01      1.00 o
   4   0   4       41.41       33.20      1.16 o
   5   0   4       53.11       47.38      1.10 o
  -6   1   4        0.03       -0.19      0.42 o
  -5   1   4       15.66       16.11      0.85 o
  -4   1   4       66.83       60.45      1.55 o
  -3   1   4       67.41       45.14      1.15 o
  -2   1   4      656.33      565.69      7.05 o
  -1   1   4       12.47       13.70      0.45 o
   0   1   4     1008.30      958.06     10.66 o
   1   1   4     2292.17     2605.57     54.59 o
   2   1   4      204.32      208.41      3.72 o
   3   1   4      232.95      239.43      4.55 o
   4   1   4      183.15      172.54      3.79 o
   5   1   4        8.65       11.22      0.54 o
  -6   2   4        9.56        9.28      0.53 o
  -5   2   4        7.08        5.86      0.61 o
  -4   2   4      129.73      120.19      3.06 o
  -3   2   4       12.52       16.37      0.72 o
  -2   2   4      419.82      376.06      5.11 o
  -1   2   4       93.38       90.67      1.72 o
   0   2   4      116.65       97.64      1.80 o
   1   2   4       43.70       37.55      0.88 o
   2   2   4       14.89       25.98      0.83 o
   3   2   4        1.93        2.66      0.45 o
   4   2   4       84.19       75.75      2.39 o
   5   2   4       10.13       11.49      0.53 o
  -6   3   4        0.36        0.90      0.29 o
  -5   3   4        6.20        5.31      0.59 o
  -4   3   4      107.77       96.95      2.74 o
  -3   3   4       20.76       15.57      0.70 o
  -2   3   4      509.40      446.43      5.87 o
  -1   3   4      985.70     1069.28     11.84 o
   0   3   4      334.89      352.68      4.57 o
   1   3   4      504.13      660.79      8.04 o
   2   3   4      230.18      226.50      3.96 o
   3   3   4        1.09        1.01      0.42 o
   4   3   4       52.42       49.00      1.39 o
   5   3   4       62.68       72.22      1.80 o
  -6   4   4        3.09        4.83      0.38 o
  -5   4   4      212.74      215.87      4.36 o
  -4   4   4       67.75       63.30      1.59 o
  -3   4   4      493.04      460.24      6.59 o
  -2   4   4     1067.61     1088.38     12.44 o
  -1   4   4     7498.35     8124.30    113.29 o
   0   4   4        0.08        0.82      0.21 o
   1   4   4      370.15      466.08      6.08 o
   2   4   4       41.79       34.98      1.03 o
   3   4   4       86.47       81.98      2.47 o
   4   4   4       85.41       85.24      2.52 o
   5   4   4       11.90       11.37      0.54 o
  -5   5   4      566.53      558.56      8.22 o
  -4   5   4      217.14      188.83      4.01 o
  -3   5   4      601.78      547.23      7.55 o
  -2   5   4       37.26       19.31      0.68 o
  -1   5   4     1272.90     1459.59     36.13 o
   0   5   4      242.92      270.59      3.79 o
   1   5   4       39.04       40.58      0.95 o
   2   5   4       96.71       99.38      2.43 o
   3   5   4      164.71      156.01      3.56 o
   4   5   4       72.22       69.89      1.67 o
   5   5   4        0.28        0.12      0.38 o
  -5   6   4       77.98       84.45      2.56 o
  -4   6   4       68.28       70.23      1.72 o
  -3   6   4      374.60      386.84      5.87 o
  -2   6   4      712.04      703.49      8.65 o
  -1   6   4      375.74      377.35      4.98 o
   0   6   4      415.81      537.83      6.62 o
   1   6   4        4.26        1.88      0.30 o
   2   6   4       67.12       44.31      1.18 o
   3   6   4     1028.91     1007.24     12.89 o
   4   6   4       84.15       90.44      2.57 o
  -5   7   4       26.72       30.86      1.12 o
  -4   7   4       65.63       63.41      1.63 o
  -3   7   4       32.92       23.67      0.89 o
  -2   7   4      665.20      738.37      9.07 o
  -1   7   4       46.57       55.80      1.43 o
   0   7   4     2574.57     2790.86     56.05 o
   1   7   4      125.78      132.53      2.59 o
   2   7   4        2.38        7.93      0.55 o
   3   7   4       31.43       35.89      1.25 o
   4   7   4        4.55        5.27      0.60 o
  -5   8   4      120.52      130.88      3.16 o
  -4   8   4       67.11       55.02      1.51 o
  -3   8   4        1.83        5.80      0.54 o
  -2   8   4     1031.79      985.14     11.66 o
  -1   8   4       45.37       40.33      1.24 o
   0   8   4     1944.21     2061.36     47.69 o
   1   8   4     1425.07     1517.47     17.01 o
   2   8   4     1264.11     1388.04     16.29 o
   3   8   4      462.48      469.20      7.27 o
   4   8   4        0.58        0.93      0.49 o
  -5   9   4       35.84       34.34      1.13 o
  -4   9   4       17.20       23.51      1.00 o
  -3   9   4       92.33      106.80      2.67 o
  -2   9   4     2151.08     2244.02     24.44 o
  -1   9   4       53.41       59.64      1.58 o
   0   9   4       14.34       11.27      0.61 o
   1   9   4      657.34      647.84      8.27 o
   2   9   4      355.11      352.23      5.61 o
   3   9   4      299.47      302.32      5.40 o
   4   9   4      267.55      260.68      4.74 o
  -5  10   4       11.66       11.13      0.71 o
  -4  10   4       35.20       33.63      1.18 o
  -3  10   4       37.38       34.36      1.10 o
  -2  10   4        0.92        3.62      0.48 o
  -1  10   4      210.27      219.48      3.57 o
   0  10   4      564.78      640.87      8.00 o
   1  10   4     1023.86     1007.71     12.04 o
   2  10   4        1.20        2.63      0.44 o
   3  10   4      455.72      403.81      6.59 o
   4  10   4       36.95       34.49      1.11 o
  -5  11   4       21.35       22.43      0.88 o
  -4  11   4       90.29       85.14      2.61 o
  -3  11   4        0.24        1.69      0.48 o
  -2  11   4      276.70      256.23      4.29 o
  -1  11   4      136.85      173.51      3.12 o
   0  11   4      276.08      322.87      4.79 o
   1  11   4        6.83        2.33      0.40 o
   2  11   4      257.54      274.17      4.84 o
   3  11   4      368.06      374.12      6.26 o
   4  11   4       11.51       11.64      0.68 o
  -5  12   4       12.45       13.83      0.73 o
  -4  12   4       16.78       16.77      0.87 o
  -3  12   4        8.78       10.86      0.67 o
  -2  12   4      125.74      145.95      3.07 o
  -1  12   4       20.04       20.29      0.73 o
   0  12   4        8.62        5.82      0.45 o
   1  12   4        8.16        4.46      0.42 o
   2  12   4       92.30      101.80      2.69 o
   3  12   4      182.60      182.18      3.96 o
   4  12   4       46.43       45.73      1.25 o
  -5  13   4       48.24       44.66      1.20 o
  -4  13   4       19.25       19.31      0.94 o
  -3  13   4        0.11        1.51      0.45 o
  -2  13   4        0.21        0.25      0.59 o
  -1  13   4        1.12        4.07      0.43 o
   0  13   4      580.31      648.62      8.41 o
   1  13   4      181.54      164.51      3.34 o
   2  13   4       24.01       30.17      1.07 o
   3  13   4        3.77        6.12      0.58 o
   4  13   4        1.46        1.75      0.38 o
  -5  14   4        1.19        0.82      0.38 o
  -4  14   4       76.05       68.90      1.72 o
  -3  14   4      233.31      218.82      4.35 o
  -2  14   4      159.07      158.18      3.34 o
  -1  14   4       91.15       95.71      2.35 o
   0  14   4      533.42      529.53      7.29 o
   1  14   4      125.55      117.13      2.77 o
   2  14   4      443.52      427.07      6.73 o
   3  14   4       54.79       54.09      1.49 o
   4  14   4       36.05       39.70      1.11 o
  -5  15   4       26.86       25.86      0.86 o
  -4  15   4        6.59        8.17      0.64 o
  -3  15   4       29.27       26.72      1.05 o
  -2  15   4       85.37       84.01      2.37 o
  -1  15   4        7.97       11.97      0.63 o
   0  15   4       14.08       19.33      0.78 o
   1  15   4       14.43       14.27      0.72 o
   2  15   4      664.80      656.61      9.26 o
   3  15   4        3.29        2.36      0.47 o
   4  15   4       24.48       25.37      0.85 o
  -5  16   4       11.66       10.58      0.56 o
  -4  16   4      202.08      188.30      3.95 o
  -3  16   4       39.56       42.26      1.31 o
  -2  16   4      139.17      138.57      3.23 o
  -1  16   4      534.28      556.52      7.82 o
   0  16   4       22.57       80.26      2.24 o
   1  16   4       24.66       24.51      0.99 o
   2  16   4       11.10        9.32      0.78 o
   3  16   4       51.88       54.45      1.45 o
   4  16   4        0.18        0.74      0.35 o
  -5  17   4       16.05       15.16      0.61 o
  -4  17   4        5.20        2.11      0.44 o
  -3  17   4        6.35        5.72      0.60 o
  -2  17   4      445.34      443.41      6.87 o
  -1  17   4      352.77      332.07      5.50 o
   0  17   4      219.40      217.65      4.14 o
   1  17   4       40.13       45.52      1.31 o
   2  17   4      609.88      567.03      8.37 o
   3  17   4       29.33       25.23      0.97 o
   4  17   4        2.65        3.18      0.40 o
  -5  18   4        1.46        1.67      0.29 o
  -4  18   4       26.72       26.07      0.97 o
  -3  18   4       38.90       42.90      1.32 o
  -2  18   4        2.42        7.51      0.66 o
  -1  18   4     1691.92     1588.11     18.64 o
   0  18   4      249.33      245.67      4.57 o
   1  18   4      157.59      151.18      3.46 o
   2  18   4      388.50      380.32      6.31 o
   3  18   4       19.86       22.11      0.93 o
   4  18   4        5.28        5.12      0.41 o
  -4  19   4       30.77       40.63      1.19 o
  -3  19   4      169.97      155.70      3.63 o
  -2  19   4       87.68       92.15      2.68 o
  -1  19   4        0.28        1.34      0.53 o
   0  19   4       72.60       75.48      2.35 o
   1  19   4       78.59       76.54      1.79 o
   2  19   4      461.07      431.67      6.92 o
   3  19   4        6.41        8.25      0.59 o
  -4  20   4       15.26       12.27      0.68 o
  -3  20   4       10.08       10.02      0.70 o
  -2  20   4       30.42       30.49      1.14 o
  -1  20   4       13.48       17.51      0.88 o
   0  20   4        4.70        2.42      0.52 o
   1  20   4      150.79      144.44      3.47 o
   2  20   4       10.22        6.59      0.64 o
   3  20   4        0.09        1.29      0.37 o
  -4  21   4       45.40       46.73      1.18 o
  -3  21   4        2.35        2.83      0.50 o
  -2  21   4       18.47       19.69      0.94 o
  -1  21   4       49.11       48.69      1.42 o
   0  21   4       11.41       12.33      0.81 o
   1  21   4       15.31       13.80      0.85 o
   2  21   4       57.64       46.87      1.35 o
   3  21   4       26.95       34.12      1.03 o
  -4  22   4        0.23       -0.16      0.49 o
  -3  22   4       28.70       27.61      1.03 o
  -2  22   4        7.69        6.12      0.62 o
  -1  22   4        1.37        1.24      0.49 o
   0  22   4       50.88       54.38      1.52 o
   1  22   4       27.99       24.23      1.04 o
   2  22   4       12.06       13.89      0.78 o
   3  22   4       17.74       19.15      0.77 o
  -4  23   4       37.97       44.65      1.04 o
  -3  23   4       32.81       27.49      0.99 o
  -2  23   4      296.84      274.72      5.06 o
  -1  23   4        2.37        1.65      0.44 o
   0  23   4       29.85       29.11      1.10 o
   1  23   4       18.48       15.66      0.84 o
   2  23   4        1.49        0.55      0.58 o
   3  23   4        0.88        0.55      0.30 o
  -3  24   4        6.78        6.69      0.56 o
  -2  24   4       27.46       24.30      0.99 o
  -1  24   4        4.64        6.19      0.62 o
   0  24   4        9.15        7.30      0.64 o
   1  24   4      208.52      214.14      4.31 o
   2  24   4       37.03       37.65      1.13 o
   3  24   4       16.65       19.64      0.65 o
  -3  25   4        1.06        1.93      0.37 o
  -2  25   4        2.01        2.77      0.49 o
  -1  25   4      115.02      118.56      3.03 o
   0  25   4       11.43       13.84      0.77 o
   1  25   4       57.20       60.78      1.54 o
   2  25   4       15.20       16.16      0.75 o
  -3  26   4      118.78      123.95      2.63 o
  -2  26   4        1.62        0.57      0.67 o
  -1  26   4       33.99       32.34      1.10 o
   0  26   4        7.60        7.17      0.62 o
   1  26   4        4.86        2.80      0.50 o
   2  26   4       43.23       38.67      1.04 o
  -3  27   4        1.46        0.99      0.32 o
  -2  27   4       88.67      101.28      2.53 o
  -1  27   4        4.94        7.42      0.60 o
   0  27   4       14.98       15.77      0.78 o
   1  27   4      116.11      108.78      2.66 o
   2  27   4        0.06        0.33      0.36 o
  -2  28   4      116.76      108.36      2.48 o
  -1  28   4        6.98        6.88      0.53 o
   0  28   4      250.26      266.76      4.57 o
   1  28   4       12.09       10.86      0.64 o
  -2  29   4      392.81      417.74      5.76 o
  -1  29   4        6.19        6.72      0.50 o
   0  29   4        5.49        8.67      0.57 o
   1  29   4       19.20       20.10      0.71 o
  -1  30   4       17.36       18.86      0.70 o
   0  30   4       58.74       56.15      1.66 o
  -6   1   5        1.83        1.43      0.32 o
  -5   1   5        0.01       -0.24      0.60 o
  -4   1   5       74.23       67.33      1.67 o
  -3   1   5       33.12       39.68      1.12 o
  -2   1   5      279.52      240.06      3.81 o
  -1   1   5        0.55        1.16      0.25 o
   0   1   5       95.54      104.15      2.07 o
   1   1   5      883.94      940.61     11.16 o
   2   1   5        0.32        0.44      0.32 o
   3   1   5      216.38      186.93      4.03 o
   4   1   5       11.21       11.17      0.74 o
  -6   2   5        0.01        0.00      0.42 o
  -5   2   5      102.27      104.02      2.83 o
  -4   2   5       56.00       58.99      1.58 o
  -3   2   5      204.70      167.16      3.37 o
  -2   2   5      235.34      188.60      3.25 o
  -1   2   5       63.50       71.12      1.63 o
   0   2   5        9.92       10.05      0.46 o
   1   2   5       57.82       75.24      1.89 o
   2   2   5        6.22        8.03      0.54 o
   3   2   5      506.52      465.30      7.24 o
   4   2   5       20.78       21.03      0.90 o
  -6   3   5      118.00      123.57      2.47 o
  -5   3   5       26.87       25.50      0.98 o
  -4   3   5      123.11      129.33      3.22 o
  -3   3   5       86.49       67.48      1.98 o
  -2   3   5     1699.36     1688.53     45.53 o
  -1   3   5      218.46      258.78      3.81 o
   0   3   5       74.19       66.80      1.62 o
   1   3   5     1693.82     1888.08     20.76 o
   2   3   5        2.75        3.88      0.44 o
   3   3   5       26.07       20.93      0.95 o
   4   3   5       72.27       75.26      2.29 o
  -5   4   5       48.28       45.39      1.34 o
  -4   4   5      134.54      125.38      3.15 o
  -3   4   5      144.46      125.27      2.85 o
  -2   4   5     3608.90     3632.75     72.93 o
  -1   4   5      133.71      141.30      2.53 o
   0   4   5      124.86      161.38      2.79 o
   1   4   5      308.62      330.99      4.93 o
   2   4   5      447.46      410.81      6.25 o
   3   4   5       19.22       10.76      0.74 o
   4   4   5       10.41        7.21      0.61 o
  -5   5   5       16.76       17.21      0.87 o
  -4   5   5       19.50       17.94      0.92 o
  -3   5   5      108.01       95.49      2.48 o
  -2   5   5     4068.84     4489.63     84.39 o
  -1   5   5        9.89        5.62      0.37 o
   0   5   5       71.34       62.40      1.58 o
   1   5   5      701.62      837.48     10.22 o
   2   5   5      471.52      473.79      6.96 o
   3   5   5      187.32      167.06      3.75 o
   4   5   5        0.96        0.11      0.57 o
  -5   6   5      350.51      342.93      5.82 o
  -4   6   5       94.18       95.10      2.70 o
  -3   6   5      803.52      781.16     10.14 o
  -2   6   5     1097.16     1187.53     13.76 o
  -1   6   5      884.93      944.86     11.00 o
   0   6   5       43.77       45.64      1.36 o
   1   6   5       80.98       94.35      2.23 o
   2   6   5        6.22        5.99      0.55 o
   3   6   5      711.12      633.70      9.08 o
   4   6   5        0.80        0.83      0.41 o
  -5   7   5       37.28       40.96      1.21 o
  -4   7   5        8.01        8.25      0.67 o
  -3   7   5      373.03      359.92      5.72 o
  -2   7   5     1832.77     1992.27     21.94 o
  -1   7   5      432.75      440.38      5.91 o
   0   7   5      152.69      188.82      3.23 o
   1   7   5       15.51       26.22      0.85 o
   2   7   5      306.19      289.51      5.01 o
   3   7   5      143.45      147.49      3.52 o
   4   7   5       31.54       32.42      1.04 o
  -5   8   5       38.37       40.90      1.24 o
  -4   8   5       94.44      104.49      2.91 o
  -3   8   5       90.74       91.47      2.48 o
  -2   8   5     1294.58     1280.97     14.84 o
  -1   8   5       11.26       24.90      0.77 o
   0   8   5       40.21       68.22      1.79 o
   1   8   5       47.09       48.54      1.18 o
   2   8   5      531.39      509.30      7.47 o
   3   8   5      440.89      445.75      7.03 o
   4   8   5       19.09       18.49      0.83 o
  -5   9   5       19.39       18.90      0.86 o
  -4   9   5      110.52      104.04      2.91 o
  -3   9   5      155.94      150.01      3.33 o
  -2   9   5        8.30       13.23      0.71 o
  -1   9   5      315.05      312.69      4.69 o
   0   9   5      295.65      319.24      4.79 o
   1   9   5      180.79      181.26      3.45 o
   2   9   5     1956.55     2035.41     23.17 o
   3   9   5       54.99       46.10      1.37 o
   4   9   5       63.27       71.80      2.07 o
  -5  10   5       14.74       13.44      0.72 o
  -4  10   5       83.07       92.90      2.74 o
  -3  10   5       10.34        9.02      0.66 o
  -2  10   5     1238.77     1275.08     14.95 o
  -1  10   5      867.87      925.08     11.13 o
   0  10   5       94.94       72.11      1.92 o
   1  10   5        5.60       11.63      0.64 o
   2  10   5      415.37      399.63      6.35 o
   3  10   5       26.48       23.78      1.01 o
   4  10   5       10.39        4.61      0.51 o
  -5  11   5       11.84       12.36      0.68 o
  -4  11   5      125.49      120.76      3.15 o
  -3  11   5       99.33       94.37      2.66 o
  -2  11   5       24.15       22.99      0.89 o
  -1  11   5      112.62      117.81      2.60 o
   0  11   5        6.32        2.04      0.35 o
   1  11   5       11.90        7.46      0.56 o
   2  11   5     1017.19      969.39     12.44 o
   3  11   5       35.75       37.46      1.23 o
   4  11   5       82.19       92.49      2.33 o
  -5  12   5        7.07        7.91      0.57 o
  -4  12   5       19.64       17.04      0.84 o
  -3  12   5       66.75       66.10      1.64 o
  -2  12   5      390.74      398.70      6.07 o
  -1  12   5      204.75      198.63      3.64 o
   0  12   5        5.39       11.17      0.58 o
   1  12   5      190.26      203.16      3.92 o
   2  12   5      510.92      491.55      7.46 o
   3  12   5       11.79       10.93      0.72 o
   4  12   5       32.41       37.14      1.05 o
  -5  13   5        3.86        3.98      0.44 o
  -4  13   5        3.46        1.73      0.50 o
  -3  13   5        5.44        5.42      0.59 o
  -2  13   5       93.44      100.79      2.61 o
  -1  13   5       26.53       24.77      0.87 o
   0  13   5       21.62       29.24      0.98 o
   1  13   5       18.93       11.26      0.67 o
   2  13   5      184.86      198.35      4.15 o
   3  13   5       15.60       18.11      0.90 o
   4  13   5       24.29       29.33      0.90 o
  -5  14   5        0.24        0.38      0.32 o
  -4  14   5       35.58       34.92      1.19 o
  -3  14   5      151.81      138.31      3.34 o
  -2  14   5       78.08       75.32      2.25 o
  -1  14   5      297.71      322.38      5.22 o
   0  14   5       39.07       48.21      1.26 o
   1  14   5        6.60        9.62      0.66 o
   2  14   5      150.75      148.29      3.51 o
   3  14   5        3.80        3.61      0.50 o
   4  14   5        3.10        4.90      0.43 o
  -5  15   5        1.86        0.47      0.52 o
  -4  15   5       47.84       42.72      1.32 o
  -3  15   5      371.08      364.54      6.14 o
  -2  15   5      149.23      149.62      3.36 o
  -1  15   5       51.68       54.27      1.38 o
   0  15   5       23.62       26.12      0.93 o
   1  15   5       43.05       54.59      1.46 o
   2  15   5      244.17      237.25      4.66 o
   3  15   5        4.37        4.20      0.54 o
   4  15   5        0.01        0.16      0.28 o
  -5  16   5       11.34       15.42      0.63 o
  -4  16   5       21.55       18.60      0.87 o
  -3  16   5        2.03        3.83      0.53 o
  -2  16   5      492.25      493.82      7.42 o
  -1  16   5       16.93       15.47      0.77 o
   0  16   5       24.05       22.65      0.91 o
   1  16   5      282.67      269.63      4.96 o
   2  16   5       25.25       27.64      1.05 o
   3  16   5       14.44       17.46      0.82 o
   4  16   5       12.35       13.18      0.56 o
  -5  17   5       13.41       14.16      0.59 o
  -4  17   5        0.05        0.00      0.54 o
  -3  17   5        8.24        8.85      0.70 o
  -2  17   5      135.13      129.30      3.18 o
  -1  17   5       96.97       96.77      2.67 o
   0  17   5        1.98        1.55      0.43 o
   1  17   5        4.87        6.70      0.62 o
   2  17   5       59.50       66.07      1.64 o
   3  17   5        0.28        0.53      0.35 o
  -4  18   5       89.62       87.30      2.44 o
  -3  18   5      114.78      113.24      3.00 o
  -2  18   5       68.10       68.30      1.69 o
  -1  18   5       23.64       28.02      1.05 o
   0  18   5      313.84      321.87      5.55 o
   1  18   5       27.06       22.85      0.98 o
   2  18   5      184.57      186.68      4.02 o
   3  18   5       27.29       27.10      0.96 o
  -4  19   5       12.56       14.18      0.72 o
  -3  19   5        0.26        0.67      0.34 o
  -2  19   5       56.93       55.04      1.49 o
  -1  19   5       94.88       96.61      2.74 o
   0  19   5      128.83      120.88      3.12 o
   1  19   5      343.98      299.49      5.40 o
   2  19   5       25.05       26.49      1.07 o
   3  19   5        3.25        3.74      0.46 o
  -4  20   5       23.04       17.23      0.75 o
  -3  20   5       36.04       35.51      1.17 o
  -2  20   5       44.11       37.80      1.26 o
  -1  20   5       26.32       30.13      1.13 o
   0  20   5      317.57      327.90      5.74 o
   1  20   5       20.93       18.49      0.93 o
   2  20   5       49.50       47.09      1.37 o
   3  20   5       20.33       18.11      0.74 o
  -4  21   5        0.10        0.42      0.49 o
  -3  21   5       15.08       14.66      0.79 o
  -2  21   5      126.48      115.10      3.02 o
  -1  21   5      209.81      197.54      4.21 o
   0  21   5       12.51       11.04      0.74 o
   1  21   5       84.27       79.98      2.50 o
   2  21   5      101.25      111.43      2.81 o
   3  21   5        4.70        9.24      0.52 o
  -4  22   5        9.17        7.96      0.53 o
  -3  22   5        0.34        0.33      0.61 o
  -2  22   5       10.20        8.02      0.67 o
  -1  22   5      519.64      524.61      7.94 o
   0  22   5       55.05       59.52      1.56 o
   1  22   5       32.11       27.84      1.08 o
   2  22   5       68.60       66.76      2.06 o
   3  22   5       10.33        9.29      0.51 o
  -4  23   5       17.96       18.50      0.66 o
  -3  23   5       10.63        8.80      0.60 o
  -2  23   5        0.87        0.43      0.39 o
  -1  23   5        9.12        8.30      0.69 o
   0  23   5       15.22       15.55      0.82 o
   1  23   5      234.81      231.94      4.49 o
   2  23   5       48.45       50.60      1.29 o
  -3  24   5       20.59       18.98      0.80 o
  -2  24   5       24.06       22.99      0.95 o
  -1  24   5       42.91       37.79      1.24 o
   0  24   5       33.26       31.91      1.14 o
   1  24   5       50.83       52.48      1.41 o
   2  24   5        5.50        4.07      0.46 o
  -3  25   5        0.56        0.88      0.32 o
  -2  25   5       45.67       45.38      1.27 o
  -1  25   5       29.51       27.86      1.04 o
   0  25   5       70.05       64.03      1.59 o
   1  25   5       22.10       18.87      0.84 o
   2  25   5       10.26        7.13      0.50 o
  -3  26   5        0.35        0.54      0.27 o
  -2  26   5       74.23       87.37      2.34 o
  -1  26   5        0.39       -0.59      0.59 o
   0  26   5       21.56       25.32      0.95 o
   1  26   5        6.47       10.60      0.62 o
   2  26   5       37.55       51.63      1.48 o
  -2  27   5       11.75       10.22      0.58 o
  -1  27   5       66.70       69.45      2.07 o
   0  27   5        2.95        2.10      0.46 o
   1  27   5        1.82        2.61      0.38 o
  -2  28   5       22.05       28.02      0.85 o
  -1  28   5       68.99       80.86      2.18 o
   0  28   5       73.89       76.45      2.05 o
   1  28   5       13.40       20.37      0.72 o
  -2  29   5        3.40        4.42      0.40 o
  -1  29   5        4.81        4.74      0.44 o
   0  29   5        9.49       11.32      0.58 o
  -5   0   6       16.24       17.43      0.82 o
  -4   0   6       90.44       88.58      2.68 o
  -3   0   6      205.39      147.90      3.22 o
  -2   0   6      296.84      293.00      4.57 o
  -1   0   6       16.32       16.72      0.63 o
   0   0   6     1055.61     1250.03     14.26 o
   1   0   6      249.68      256.59      4.31 o
   2   0   6       77.02       84.54      2.44 o
   3   0   6      113.19       94.41      2.68 o
   4   0   6       18.09       20.03      0.81 o
  -5   1   6       16.49       15.32      0.83 o
  -4   1   6      475.02      388.24      6.43 o
  -3   1   6       17.29       26.46      0.93 o
  -2   1   6        4.75        5.59      0.48 o
  -1   1   6       44.05       68.52      1.74 o
   0   1   6       28.01       24.97      0.79 o
   1   1   6      625.64      661.34      8.62 o
   2   1   6        2.51        1.63      0.43 o
   3   1   6        5.67        5.68      0.61 o
   4   1   6       54.41       61.23      1.93 o
  -5   2   6       29.77       26.48      1.04 o
  -4   2   6        2.50       14.88      0.83 o
  -3   2   6       95.30       74.00      2.16 o
  -2   2   6     1058.10     1084.05     12.78 o
  -1   2   6      568.12      588.12      7.49 o
   0   2   6      718.58      852.46     10.26 o
   1   2   6        1.07        3.27      0.42 o
   2   2   6       89.71       85.51      2.43 o
   3   2   6       98.23       92.63      2.68 o
   4   2   6        9.55       13.34      0.67 o
  -5   3   6       49.88       48.35      1.39 o
  -4   3   6        6.71        5.11      0.57 o
  -3   3   6      111.62       94.44      2.49 o
  -2   3   6        1.24        1.52      0.38 o
  -1   3   6      481.02      548.66      7.10 o
   0   3   6      872.79      998.99     11.77 o
   1   3   6        0.21        1.47      0.37 o
   2   3   6       52.60       60.98      1.51 o
   3   3   6       11.01       19.29      0.91 o
   4   3   6       11.32       13.31      0.67 o
  -5   4   6        1.03        2.31      0.44 o
  -4   4   6        5.00        5.87      0.63 o
  -3   4   6      293.19      309.05      5.18 o
  -2   4   6        0.48        1.07      0.33 o
  -1   4   6      259.27      249.69      3.98 o
   0   4   6        1.17        2.01      0.33 o
   1   4   6      686.05      700.90      9.10 o
   2   4   6      157.39      161.67      3.55 o
   3   4   6       54.23       50.62      1.44 o
   4   4   6       18.90       18.49      0.76 o
  -5   5   6        6.60        6.95      0.60 o
  -4   5   6      242.68      215.40      4.38 o
  -3   5   6      286.91      303.89      5.16 o
  -2   5   6      134.40      143.69      2.95 o
  -1   5   6      138.43      133.13      2.65 o
   0   5   6      192.79      211.98      3.63 o
   1   5   6       52.65       59.72      1.87 o
   2   5   6     1024.67     1006.85     12.77 o
   3   5   6      587.80      489.00      7.52 o
   4   5   6       38.97       44.16      1.18 o
  -5   6   6       74.35       72.69      2.25 o
  -4   6   6        8.39       12.98      0.78 o
  -3   6   6      160.11      151.70      3.35 o
  -2   6   6      480.45      516.62      7.11 o
  -1   6   6       42.64       44.51      1.09 o
   0   6   6      340.99      423.29      5.97 o
   1   6   6        2.69        5.68      0.45 o
   2   6   6      159.50      144.00      3.36 o
   3   6   6       69.02       57.39      1.55 o
   4   6   6        4.00        6.97      0.51 o
  -5   7   6        1.28        0.60      0.70 o
  -4   7   6        1.06        1.56      0.52 o
  -3   7   6      192.26      180.14      3.73 o
  -2   7   6      705.24      773.91      9.83 o
  -1   7   6      281.87      274.89      4.38 o
   0   7   6      274.11      308.83      4.80 o
   1   7   6      122.25      155.49      3.24 o
   2   7   6       22.76       17.45      0.90 o
   3   7   6        6.68        4.05      0.57 o
   4   7   6        0.35        0.54      0.35 o
  -5   8   6       16.03       15.52      0.80 o
  -4   8   6       43.96       44.78      1.39 o
  -3   8   6      528.64      524.55      7.69 o
  -2   8   6     1132.56     1255.05     14.80 o
  -1   8   6      291.68      318.47      4.90 o
   0   8   6      168.92      172.90      3.29 o
   1   8   6       96.82       97.18      2.52 o
   2   8   6      257.56      244.93      4.68 o
   3   8   6       29.11       28.06      1.06 o
   4   8   6       53.84       53.71      1.26 o
  -5   9   6       45.91       46.45      1.30 o
  -4   9   6      178.70      179.04      3.95 o
  -3   9   6       28.00       28.80      1.06 o
  -2   9   6      617.45      612.38      8.30 o
  -1   9   6       38.27       37.59      1.04 o
   0   9   6      823.26      912.55     11.23 o
   1   9   6       38.47       41.26      1.18 o
   2   9   6      222.16      237.85      4.60 o
   3   9   6        2.51        3.25      0.50 o
   4   9   6       32.89       39.00      1.02 o
  -5  10   6       56.30       53.95      1.34 o
  -4  10   6       93.98       94.03      2.72 o
  -3  10   6        0.11        1.21      0.54 o
  -2  10   6        8.96        3.68      0.53 o
  -1  10   6      732.85      739.80      9.49 o
   0  10   6       86.33       87.43      2.28 o
   1  10   6        1.35        1.22      0.39 o
   2  10   6       79.40       77.76      1.81 o
   3  10   6       87.23       83.78      2.51 o
   4  10   6        4.61        2.54      0.38 o
  -5  11   6      105.33      109.15      2.67 o
  -4  11   6        9.22        9.05      0.72 o
  -3  11   6      347.47      373.45      6.16 o
  -2  11   6      216.17      230.02      4.25 o
  -1  11   6       69.71       91.85      2.36 o
   0  11   6      129.18      146.96      3.14 o
   1  11   6        9.02        6.30      0.59 o
   2  11   6        0.41        0.55      0.48 o
   3  11   6       79.48       78.09      2.41 o
   4  11   6       18.63       21.50      0.73 o
  -5  12   6       11.04       12.30      0.67 o
  -4  12   6        8.74       10.47      0.75 o
  -3  12   6        5.76        4.85      0.65 o
  -2  12   6      180.03      195.21      3.90 o
  -1  12   6        0.37        1.55      0.38 o
   0  12   6       87.52      100.17      2.54 o
   1  12   6     1287.74     1301.86     15.74 o
   2  12   6      115.10      112.69      3.04 o
   3  12   6        3.29        2.05      0.50 o
   4  12   6        0.45        1.65      0.32 o
  -5  13   6        0.04       -0.13      0.47 o
  -4  13   6       64.98       66.25      1.66 o
  -3  13   6      625.67      610.36      8.82 o
  -2  13   6      335.45      334.68      5.58 o
  -1  13   6      231.83      224.54      4.18 o
   0  13   6        6.75        4.59      0.52 o
   1  13   6        2.22        0.73      0.83 o
   2  13   6      571.08      539.21      8.08 o
   3  13   6        0.33       -0.17      0.58 o
  -5  14   6        3.43        4.20      0.41 o
  -4  14   6       23.60       21.95      0.95 o
  -3  14   6        8.84       12.29      0.80 o
  -2  14   6       20.49       11.16      0.76 o
  -1  14   6       78.95       79.82      2.36 o
   0  14   6       86.47       88.39      2.47 o
   1  14   6       72.07       68.36      1.67 o
   2  14   6       95.49       96.54      2.78 o
   3  14   6        0.16        0.73      0.39 o
  -5  15   6        9.83       12.24      0.60 o
  -4  15   6       45.16       45.24      1.34 o
  -3  15   6      190.34      182.29      3.96 o
  -2  15   6      179.39      188.64      3.95 o
  -1  15   6        0.48        0.06      0.63 o
   0  15   6       66.48       75.66      2.32 o
   1  15   6      289.73      269.44      5.01 o
   2  15   6      254.82      240.18      4.68 o
   3  15   6       39.59       44.42      1.22 o
  -5  16   6        7.66        6.50      0.44 o
  -4  16   6      131.59      123.44      3.06 o
  -3  16   6        7.00        5.62      0.64 o
  -2  16   6       39.09       44.71      1.35 o
  -1  16   6       40.61       38.42      1.23 o
   0  16   6        0.28        1.72      0.44 o
   1  16   6      297.89      269.94      5.07 o
   2  16   6      131.26      124.52      3.13 o
   3  16   6        0.45        0.53      0.40 o
  -4  17   6        4.81        7.51      0.56 o
  -3  17   6       12.11        8.22      0.69 o
  -2  17   6       13.49       12.13      0.74 o
  -1  17   6      120.17      123.77      3.14 o
   0  17   6      115.43       95.41      2.73 o
   1  17   6      425.34      475.94      7.40 o
   2  17   6       14.53       16.16      0.86 o
   3  17   6       18.65       24.06      0.84 o
  -4  18   6        1.93        1.60      0.41 o
  -3  18   6       67.44       63.10      1.62 o
  -2  18   6       11.89       11.90      0.77 o
  -1  18   6     1114.02     1146.69     14.39 o
   0  18   6        3.86        3.44      0.52 o
   1  18   6      109.10      107.14      2.92 o
   2  18   6        4.65        5.34      0.55 o
   3  18   6      120.71      130.45      2.74 o
  -4  19   6        0.83        0.30      0.37 o
  -3  19   6       13.26       12.81      0.77 o
  -2  19   6       47.96       52.81      1.50 o
  -1  19   6       27.10       27.34      1.13 o
   0  19   6       47.23       44.68      1.37 o
   1  19   6       15.41       15.26      0.87 o
   2  19   6       26.97       25.65      0.95 o
   3  19   6        1.86        2.31      0.39 o
  -4  20   6       29.41       25.22      0.85 o
  -3  20   6        2.75        1.97      0.47 o
  -2  20   6       57.08       60.93      1.62 o
  -1  20   6      221.08      189.05      4.07 o
   0  20   6       43.82       43.06      1.35 o
   1  20   6       45.93       40.96      1.33 o
   2  20   6        0.98        2.06      0.40 o
   3  20   6        5.63        5.76      0.41 o
  -4  21   6        0.28       -0.19      0.44 o
  -3  21   6        0.26        0.64      0.43 o
  -2  21   6      244.64      247.07      4.74 o
  -1  21   6        2.28        2.52      0.54 o
   0  21   6       18.98       20.17      0.91 o
   1  21   6       62.39       56.80      1.55 o
   2  21   6        8.43       10.61      0.65 o
  -4  22   6        5.37        4.91      0.42 o
  -3  22   6        1.60        1.60      0.41 o
  -2  22   6        5.43        7.87      0.65 o
  -1  22   6        3.36        3.79      0.50 o
   0  22   6        3.29        5.79      0.59 o
   1  22   6        8.11       11.68      0.71 o
   2  22   6       16.56       20.47      0.78 o
  -3  23   6        7.03        6.52      0.53 o
  -2  23   6        2.90        6.14      0.59 o
  -1  23   6       17.90       18.53      0.88 o
   0  23   6        0.01        0.54      0.56 o
   1  23   6       72.33       67.68      1.59 o
   2  23   6        0.21        0.44      0.32 o
  -3  24   6        3.64        1.82      0.39 o
  -2  24   6       17.68       18.47      0.84 o
  -1  24   6      101.72      107.21      2.77 o
   0  24   6       26.06       25.15      0.97 o
   1  24   6       13.46       11.97      0.66 o
   2  24   6        0.23        1.71      0.30 o
  -3  25   6        3.97        6.95      0.47 o
  -2  25   6        2.30        2.91      0.43 o
  -1  25   6        1.78        2.37      0.48 o
   0  25   6       83.36       74.43      2.23 o
   1  25   6       69.64       68.37      2.01 o
  -3  26   6       90.13       91.86      1.99 o
  -2  26   6        0.06        0.43      0.35 o
  -1  26   6       25.21       22.03      0.89 o
   0  26   6        5.59        3.83      0.48 o
   1  26   6       94.29      101.97      2.35 o
  -2  27   6        1.03        1.34      0.34 o
  -1  27   6        8.86       13.11      0.63 o
   0  27   6        0.04        0.21      0.50 o
   1  27   6       26.38       23.66      0.76 o
  -2  28   6        0.02        0.06      0.43 o
  -1  28   6        0.56        0.14      0.44 o
   0  28   6      129.37      159.47      2.98 o
  -1  29   6        3.54        3.56      0.36 o
  -5   1   7       29.62       24.42      1.00 o
  -4   1   7       19.94       20.64      0.94 o
  -3   1   7       15.04       19.78      0.88 o
  -2   1   7       24.00       27.13      0.90 o
  -1   1   7       94.68       82.00      2.11 o
   0   1   7        0.76        5.44      0.45 o
   1   1   7      108.61      111.42      2.73 o
   2   1   7        1.75        2.03      0.41 o
   3   1   7        8.00        3.60      0.52 o
   4   1   7        0.70        0.74      0.32 o
  -5   2   7       69.42       79.20      2.38 o
  -4   2   7      269.74      216.70      4.42 o
  -3   2   7       72.18       59.77      1.49 o
  -2   2   7       17.03       11.92      0.65 o
  -1   2   7       48.38       57.66      1.75 o
   0   2   7      192.31      185.05      3.50 o
   1   2   7       16.37       14.90      0.76 o
   2   2   7       53.13       41.57      1.30 o
   3   2   7        1.20       -0.63      0.63 o
   4   2   7       51.30       51.93      1.58 o
  -5   3   7        2.48        4.68      0.54 o
  -4   3   7       13.45        8.13      0.71 o
  -3   3   7      267.00      248.35      4.60 o
  -2   3   7      379.18      631.45      8.43 o
  -1   3   7      165.97      152.45      3.05 o
   0   3   7      492.17      487.83      6.85 o
   1   3   7      156.65      150.56      3.27 o
   2   3   7        4.03        3.22      0.53 o
   3   3   7        1.78        2.81      0.45 o
   4   3   7       58.01       73.72      1.88 o
  -5   4   7       39.38       38.77      1.23 o
  -4   4   7       13.16       16.80      0.89 o
  -3   4   7       30.14       28.47      1.04 o
  -2   4   7       26.37       24.81      0.89 o
  -1   4   7        0.02        2.26      0.40 o
   0   4   7      161.10      162.35      3.25 o
   1   4   7      374.29      365.60      5.83 o
   2   4   7      169.64      167.13      3.73 o
   3   4   7       20.11       17.38      0.85 o
   4   4   7        2.63        3.07      0.36 o
  -5   5   7       42.32       44.38      1.27 o
  -4   5   7        0.01       -0.64      0.64 o
  -3   5   7        1.93        3.52      0.51 o
  -2   5   7       62.45       72.62      2.10 o
  -1   5   7      130.84      162.16      3.21 o
   0   5   7       37.20       30.45      0.96 o
   1   5   7      482.10      454.76      6.84 o
   2   5   7       38.36       33.84      1.17 o
   3   5   7        2.57        4.21      0.49 o
   4   5   7       20.46       17.61      0.66 o
  -5   6   7       26.90       25.31      0.95 o
  -4   6   7        1.77        2.37      0.49 o
  -3   6   7      209.64      197.55      4.03 o
  -2   6   7      327.01      365.02      5.70 o
  -1   6   7        1.67        2.01      0.44 o
   0   6   7      676.53      690.31      9.08 o
   1   6   7        0.51        1.51      0.41 o
   2   6   7      115.68      101.44      2.84 o
   3   6   7       46.83       36.73      1.19 o
   4   6   7        3.16        2.59      0.34 o
  -5   7   7      101.25       90.04      2.46 o
  -4   7   7       12.61       13.09      0.83 o
  -3   7   7      168.20      178.17      3.85 o
  -2   7   7      110.58      128.46      2.97 o
  -1   7   7      804.68      955.92     11.78 o
   0   7   7     1639.97     1653.79     18.96 o
   1   7   7       96.47      100.72      2.70 o
   2   7   7      275.89      258.65      4.91 o
   3   7   7       29.33       28.43      1.03 o
   4   7   7       10.60       12.73      0.54 o
  -5   8   7       14.33       12.51      0.70 o
  -4   8   7      104.34       91.73      2.69 o
  -3   8   7     1339.09     1341.02     16.30 o
  -2   8   7        6.99        7.76      0.59 o
  -1   8   7       31.88       33.26      1.04 o
   0   8   7      116.83      145.21      3.18 o
   1   8   7        1.55        1.42      0.47 o
   2   8   7      291.18      281.47      5.19 o
   3   8   7       15.02       13.82      0.79 o
  -5   9   7        5.50        5.38      0.52 o
  -4   9   7        0.00        0.10      0.38 o
  -3   9   7     1220.90     1263.56     15.53 o
  -2   9   7        4.30        2.22      0.50 o
  -1   9   7       29.53       18.47      0.78 o
   0   9   7      113.67      115.83      2.82 o
   1   9   7       29.02       23.29      0.94 o
   2   9   7     1250.63     1218.13     15.16 o
   3   9   7        6.33        4.05      0.51 o
  -5  10   7       35.27       36.21      1.07 o
  -4  10   7        0.08        5.60      0.55 o
  -3  10   7      206.54      220.60      4.44 o
  -2  10   7        0.27        2.94      0.46 o
  -1  10   7       10.06        9.21      0.65 o
   0  10   7        5.90        3.75      0.51 o
   1  10   7      261.25      263.71      4.86 o
   2  10   7        9.78        8.33      0.69 o
   3  10   7       11.46       11.40      0.63 o
  -5  11   7       11.55       10.65      0.60 o
  -4  11   7       20.97       18.42      0.89 o
  -3  11   7      705.46      706.24      9.83 o
  -2  11   7       80.35       80.82      2.41 o
  -1  11   7       98.45      105.90      2.71 o
   0  11   7      192.25      178.12      3.70 o
   1  11   7       50.52       48.92      1.42 o
   2  11   7       20.34       15.77      0.87 o
   3  11   7       22.52       22.52      0.89 o
  -5  12   7        2.30        2.96      0.40 o
  -4  12   7        7.25       10.92      0.71 o
  -3  12   7      165.01      155.93      3.62 o
  -2  12   7       24.71       25.03      1.00 o
  -1  12   7       53.88       57.33      1.47 o
   0  12   7       56.40       49.60      1.36 o
   1  12   7      286.85      275.25      5.08 o
   2  12   7      249.87      241.49      4.68 o
   3  12   7        2.40        2.22      0.43 o
  -5  13   7       14.98       18.39      0.72 o
  -4  13   7        3.22        5.10      0.56 o
  -3  13   7       11.65        8.85      0.75 o
  -2  13   7      138.42      137.28      3.27 o
  -1  13   7       16.86       13.59      0.75 o
   0  13   7       53.04       54.93      1.47 o
   1  13   7       32.47       26.20      1.06 o
   2  13   7        1.08        2.22      0.49 o
   3  13   7       35.28       37.70      1.10 o
  -5  14   7       53.72       61.39      1.72 o
  -4  14   7       33.32       35.51      1.19 o
  -3  14   7      196.75      185.25      4.04 o
  -2  14   7       24.08       32.16      1.16 o
  -1  14   7      110.67      112.66      2.92 o
   0  14   7       37.44       31.89      1.13 o
   1  14   7        0.39        0.88      0.50 o
   2  14   7        2.41        2.42      0.51 o
   3  14   7        5.03        8.61      0.54 o
  -5  15   7       11.21        8.89      0.49 o
  -4  15   7       12.96        9.64      0.69 o
  -3  15   7      162.66      156.28      3.62 o
  -2  15   7        0.09        3.02      0.57 o
  -1  15   7       16.92       13.97      0.81 o
   0  15   7       56.67       49.67      1.42 o
   1  15   7      619.92      634.25      9.12 o
   2  15   7        9.52       10.10      0.68 o
   3  15   7       55.40       60.21      1.76 o
  -4  16   7        8.63        9.34      0.65 o
  -3  16   7        0.00        0.13      0.72 o
  -2  16   7       88.31       90.73      2.73 o
  -1  16   7       71.57       68.68      1.70 o
   0  16   7      102.79      102.84      2.85 o
   1  16   7     2042.41     2028.30     23.42 o
   2  16   7        1.38        1.77      0.45 o
   3  16   7        3.26        3.26      0.37 o
  -4  17   7       14.32       13.09      0.69 o
  -3  17   7      364.84      369.19      6.15 o
  -2  17   7     1599.46     1618.42     19.26 o
  -1  17   7       23.20       24.55      1.04 o
   0  17   7       91.15       83.36      1.92 o
   1  17   7      161.30      159.32      3.70 o
   2  17   7       26.56       28.36      1.03 o
   3  17   7       26.56       32.70      0.89 o
  -4  18   7      102.36       95.82      2.42 o
  -3  18   7        1.53        1.54      0.53 o
  -2  18   7      131.02      139.70      3.48 o
  -1  18   7       18.14       19.54      0.95 o
   0  18   7       42.82       34.81      1.19 o
   1  18   7       69.48       61.65      1.60 o
   2  18   7        0.19       -0.42      0.52 o
   3  18   7        0.35        0.38      0.46 o
  -4  19   7      131.16      136.31      2.88 o
  -3  19   7       20.27       23.06      0.97 o
  -2  19   7      177.73      180.51      3.93 o
  -1  19   7       68.72       70.34      1.72 o
   0  19   7       93.77       92.13      2.72 o
   1  19   7       22.11       18.37      0.92 o
   2  19   7        3.04        5.29      0.49 o
  -4  20   7        2.72        2.44      0.40 o
  -3  20   7        6.09        5.90      0.51 o
  -2  20   7      155.27      148.65      3.50 o
  -1  20   7        5.39        6.03      0.64 o
   0  20   7        0.48        0.44      0.78 o
   1  20   7      231.99      213.56      4.24 o
   2  20   7        0.21        0.31      0.50 o
  -4  21   7        0.33       -0.32      0.43 o
  -3  21   7        0.63        1.14      0.40 o
  -2  21   7       44.88       46.25      1.34 o
  -1  21   7       14.40       15.31      0.83 o
   0  21   7      139.91      127.52      3.14 o
   1  21   7        1.98        3.22      0.54 o
   2  21   7       16.27       16.44      0.68 o
  -3  22   7       10.57       10.83      0.61 o
  -2  22   7        6.47        8.39      0.62 o
  -1  22   7       25.76       27.40      1.03 o
   0  22   7       28.07       22.20      0.98 o
   1  22   7       29.20       29.16      1.00 o
   2  22   7       29.13       29.17      0.85 o
  -3  23   7        4.62        6.80      0.50 o
  -2  23   7       48.17       49.71      1.32 o
  -1  23   7       16.40       20.06      0.88 o
   0  23   7      183.78      192.59      3.86 o
   1  23   7       97.17      102.91      2.53 o
   2  23   7        8.06       10.10      0.50 o
  -3  24   7        1.36        1.41      0.34 o
  -2  24   7       30.69       34.81      1.06 o
  -1  24   7      103.69      105.93      2.64 o
   0  24   7        0.56        1.83      0.47 o
   1  24   7        9.92       12.63      0.64 o
  -3  25   7       10.44       11.93      0.54 o
  -2  25   7        4.81        9.78      0.58 o
  -1  25   7        3.76        3.48      0.50 o
   0  25   7       12.15       14.99      0.71 o
   1  25   7       74.01       82.15      2.00 o
  -2  26   7        0.81        1.42      0.34 o
  -1  26   7       59.68       62.02      1.87 o
   0  26   7        0.75        1.55      0.35 o
  -2  27   7       14.94       17.83      0.62 o
  -1  27   7       29.96       32.00      0.90 o
   0  27   7       33.43       38.50      0.98 o
  -5   0   8       44.87       45.45      1.29 o
  -4   0   8       27.48       20.69      0.95 o
  -3   0   8       47.02       44.27      1.32 o
  -2   0   8      107.13       86.05      2.41 o
  -1   0   8        4.82        9.80      0.59 o
   0   0   8       99.22      117.61      2.83 o
   1   0   8      332.35      337.15      5.69 o
   2   0   8      902.61      740.28     10.22 o
   3   0   8        0.25        0.59      0.36 o
  -5   1   8        7.83        5.64      0.59 o
  -4   1   8       13.32       14.20      0.81 o
  -3   1   8      242.45      206.74      4.21 o
  -2   1   8      116.73      132.10      3.04 o
  -1   1   8      117.91       96.97      2.50 o
   0   1   8       46.59       51.79      1.34 o
   1   1   8       59.76       57.33      1.50 o
   2   1   8       49.67       46.26      1.40 o
   3   1   8        0.04        0.21      0.59 o
  -5   2   8        0.08        0.48      0.37 o
  -4   2   8       60.98       53.65      1.50 o
  -3   2   8       26.47       28.40      1.07 o
  -2   2   8       68.97       71.61      2.17 o
  -1   2   8       19.67       15.05      0.73 o
   0   2   8      358.79      397.44      6.16 o
   1   2   8        1.60        3.89      0.54 o
   2   2   8       41.61       36.42      1.26 o
   3   2   8        0.82        0.16      0.51 o
  -5   3   8       57.88       51.86      1.35 o
  -4   3   8        7.65        7.79      0.68 o
  -3   3   8       96.94       92.52      2.67 o
  -2   3   8        5.00        4.41      0.49 o
  -1   3   8        8.54        9.26      0.64 o
   0   3   8      205.59      218.91      4.15 o
   1   3   8       26.88       23.94      0.97 o
   2   3   8      330.72      273.68      5.07 o
   3   3   8       10.72       12.52      0.68 o
  -5   4   8        5.54        6.47      0.55 o
  -4   4   8       37.57       34.07      1.18 o
  -3   4   8       28.56       27.63      1.05 o
  -2   4   8       73.74       81.28      2.36 o
  -1   4   8     1117.27     1148.37     13.93 o
   0   4   8        7.01       14.80      0.76 o
   1   4   8      347.21      345.97      5.83 o
   2   4   8        3.22        2.30      0.51 o
   3   4   8       32.45       34.31      1.07 o
  -5   5   8       81.42       86.53      2.39 o
  -4   5   8       66.28       59.63      1.59 o
  -3   5   8      168.74      184.09      3.94 o
  -2   5   8        6.58        5.43      0.57 o
  -1   5   8      253.19      239.56      4.38 o
   0   5   8        0.10        0.93      0.39 o
   1   5   8      983.79      958.08     12.37 o
   2   5   8      195.34      183.95      3.97 o
   3   5   8       95.35       90.75      2.42 o
  -5   6   8        8.01        6.94      0.55 o
  -4   6   8      156.39      170.72      3.80 o
  -3   6   8      323.15      298.89      5.37 o
  -2   6   8      195.24      224.29      4.31 o
  -1   6   8      380.28      438.58      6.62 o
   0   6   8       26.32       37.80      1.17 o
   1   6   8        5.51        7.24      0.67 o
   2   6   8       23.70       18.78      0.95 o
   3   6   8        3.92        4.45      0.49 o
  -5   7   8        0.10       -0.55      0.55 o
  -4   7   8       74.15       78.88      2.48 o
  -3   7   8       20.06       21.98      0.99 o
  -2   7   8      305.93      349.35      5.75 o
  -1   7   8        0.00        0.84      0.40 o
   0   7   8       10.79       17.35      0.81 o
   1   7   8      250.43      248.28      4.74 o
   2   7   8       95.74       84.13      2.51 o
   3   7   8       38.24       35.55      1.07 o
  -5   8   8       23.21       23.18      0.89 o
  -4   8   8       39.19       34.44      1.18 o
  -3   8   8       10.78       11.33      0.76 o
  -2   8   8       99.89      106.02      2.82 o
  -1   8   8      198.17      196.42      3.94 o
   0   8   8      407.99      411.60      6.47 o
   1   8   8      808.93      787.05     10.66 o
   2   8   8        0.19       -0.66      0.66 o
   3   8   8        5.05        5.69      0.52 o
  -5   9   8       29.26       33.32      1.00 o
  -4   9   8       12.95       11.58      0.78 o
  -3   9   8       45.49       47.64      1.41 o
  -2   9   8       43.64       41.14      1.25 o
  -1   9   8       29.29       35.33      1.17 o
   0   9   8        1.07        1.15      0.38 o
   1   9   8      371.23      358.30      6.05 o
   2   9   8        2.80        3.80      0.58 o
   3   9   8       32.78       30.36      0.97 o
  -5  10   8        6.03        6.87      0.55 o
  -4  10   8       23.46       23.47      0.99 o
  -3  10   8       34.61       33.63      1.23 o
  -2  10   8       17.23       23.31      0.98 o
  -1  10   8      310.37      314.41      5.40 o
   0  10   8        2.64        3.64      0.48 o
   1  10   8       90.04       87.07      2.65 o
   2  10   8      118.18      102.91      2.88 o
   3  10   8        0.16        0.67      0.29 o
  -5  11   8       75.79       70.12      1.91 o
  -4  11   8        3.29        5.44      0.63 o
  -3  11   8       91.54       94.17      2.78 o
  -2  11   8        1.93        3.09      0.48 o
  -1  11   8        0.47        1.23      0.43 o
   0  11   8      228.61      237.56      4.59 o
   1  11   8        0.01       -0.52      0.67 o
   2  11   8       99.84      100.33      2.74 o
   3  11   8        3.99        2.48      0.38 o
  -5  12   8       36.72       37.89      1.01 o
  -4  12   8      225.28      221.90      4.32 o
  -3  12   8       33.74       32.70      1.20 o
  -2  12   8       64.65       57.46      1.55 o
  -1  12   8        3.54        3.47      0.55 o
   0  12   8        9.77        9.91      0.69 o
   1  12   8      427.64      430.48      6.87 o
   2  12   8        3.82        4.10      0.51 o
   3  12   8       25.76       26.57      0.86 o
  -5  13   8        7.41        6.90      0.46 o
  -4  13   8       34.04       37.33      1.20 o
  -3  13   8      548.32      556.72      8.24 o
  -2  13   8       91.70      100.23      2.83 o
  -1  13   8      184.74      200.80      4.16 o
   0  13   8      393.02      402.77      6.55 o
   1  13   8       48.06       52.04      1.49 o
   2  13   8        5.02        6.79      0.58 o
   3  13   8       67.26       73.83      1.88 o
  -5  14   8        4.61        4.16      0.40 o
  -4  14   8      282.77      280.35      4.93 o
  -3  14   8        4.44        5.42      0.68 o
  -2  14   8      537.72      548.56      8.19 o
  -1  14   8      216.95      213.49      4.35 o
   0  14   8       27.57       22.20      0.98 o
   1  14   8      114.40      110.88      2.98 o
   2  14   8       72.01       67.26      2.13 o
   3  14   8       13.69       15.19      0.60 o
  -4  15   8       76.38       80.27      2.31 o
  -3  15   8      208.46      224.79      4.48 o
  -2  15   8       43.11       50.99      1.48 o
  -1  15   8      117.35      110.40      2.99 o
   0  15   8      523.80      463.77      7.27 o
   1  15   8        0.11        3.97      0.59 o
   2  15   8        1.46        1.20      0.42 o
  -4  16   8        1.53       12.06      0.66 o
  -3  16   8       77.65       88.01      2.64 o
  -2  16   8      141.44      141.59      3.44 o
  -1  16   8       13.25       18.46      0.93 o
   0  16   8       67.33       71.85      1.76 o
   1  16   8        5.55        7.68      0.64 o
   2  16   8        0.79        2.69      0.47 o
  -4  17   8        7.74        5.93      0.53 o
  -3  17   8      159.37      181.47      3.83 o
  -2  17   8        0.17        1.02      0.50 o
  -1  17   8       11.96       11.55      0.78 o
   0  17   8        5.91        8.76      0.73 o
   1  17   8        0.02        1.01      0.46 o
   2  17   8        0.47       -0.56      0.56 o
  -4  18   8        2.42        2.24      0.39 o
  -3  18   8       61.46       69.18      2.18 o
  -2  18   8       80.55       85.51      2.55 o
  -1  18   8        0.21        0.19      0.63 o
   0  18   8      133.74      127.19      3.20 o
   1  18   8        4.32        6.06      0.56 o
   2  18   8       11.20       13.14      0.62 o
  -4  19   8        0.61        1.77      0.38 o
  -3  19   8       34.35       32.94      1.08 o
  -2  19   8        3.29        4.12      0.53 o
  -1  19   8       34.05       33.52      1.13 o
   0  19   8       98.61       85.64      2.55 o
   1  19   8      124.10      114.55      2.83 o
   2  19   8        0.14        1.30      0.31 o
  -4  20   8       15.03       14.44      0.58 o
  -3  20   8       15.28       18.80      0.81 o
  -2  20   8       21.32       23.25      0.95 o
  -1  20   8       36.58       40.65      1.27 o
   0  20   8      108.00      118.35      2.99 o
   1  20   8      118.51      116.32      2.79 o
   2  20   8       90.02      100.85      2.20 o
  -3  21   8        3.32        4.57      0.44 o
  -2  21   8      210.69      207.01      4.03 o
  -1  21   8       25.14       18.59      0.88 o
   0  21   8      107.03      111.03      2.81 o
   1  21   8       22.79       23.94      0.88 o
  -3  22   8        0.02        0.31      0.42 o
  -2  22   8       41.40       43.58      1.22 o
  -1  22   8        2.84        0.32      0.62 o
   0  22   8        1.37        3.50      0.55 o
   1  22   8       15.41       13.33      0.66 o
  -3  23   8       10.24       13.14      0.55 o
  -2  23   8        5.83        5.72      0.53 o
  -1  23   8        5.93        8.40      0.61 o
   0  23   8        0.39        0.86      0.39 o
   1  23   8       29.35       36.86      0.96 o
  -2  24   8       23.86       24.19      0.82 o
  -1  24   8        8.05       15.30      0.70 o
   0  24   8       11.44       13.00      0.64 o
   1  24   8        0.74        1.81      0.31 o
  -2  25   8       16.27       15.00      0.62 o
  -1  25   8       77.21      103.63      2.34 o
   0  25   8        7.07        7.54      0.47 o
  -1  26   8        0.51       -0.09      0.47 o
  -5   1   9        3.18        0.83      0.39 o
  -4   1   9       12.99        7.54      0.66 o
  -3   1   9        0.03       -0.20      0.62 o
  -2   1   9        1.39        1.16      0.42 o
  -1   1   9       63.28       57.94      1.48 o
   0   1   9       53.15       47.35      1.37 o
   1   1   9        2.63        3.44      0.55 o
   2   1   9       28.06       32.28      1.16 o
   3   1   9        0.20       -0.37      0.48 o
  -5   2   9        4.67        4.99      0.52 o
  -4   2   9        9.23        7.49      0.66 o
  -3   2   9       48.79       46.38      1.38 o
  -2   2   9      157.32      159.73      3.57 o
  -1   2   9       54.30       73.04      1.70 o
   0   2   9      197.78      195.64      4.05 o
   1   2   9      161.68      162.63      3.71 o
   2   2   9      230.38      202.32      4.11 o
   3   2   9       29.70       29.36      0.90 o
  -5   3   9       16.36       16.32      0.73 o
  -4   3   9       61.37       52.26      1.46 o
  -3   3   9        0.53        2.36      0.48 o
  -2   3   9      792.38      803.52     10.73 o
  -1   3   9      144.98      155.97      3.52 o
   0   3   9      154.27      154.43      3.54 o
   1   3   9       19.13       20.27      0.99 o
   2   3   9       52.84       53.23      1.46 o
   3   3   9       80.04       77.30      2.03 o
  -5   4   9        0.01        0.71      0.32 o
  -4   4   9       31.59       23.88      1.00 o
  -3   4   9      107.60      104.21      2.88 o
  -2   4   9       34.17       43.36      1.32 o
  -1   4   9      501.54      510.20      7.59 o
   0   4   9      139.33      121.67      3.04 o
   1   4   9      503.55      513.94      7.81 o
   2   4   9      259.26      217.16      4.31 o
   3   4   9        2.88        3.81      0.41 o
  -5   5   9        1.84        2.36      0.42 o
  -4   5   9        1.52        0.92      0.43 o
  -3   5   9       22.47       27.15      1.11 o
  -2   5   9        8.80       16.50      0.84 o
  -1   5   9       13.50       11.73      0.73 o
   0   5   9      154.00      162.09      3.67 o
   1   5   9      861.76      832.28     11.19 o
   2   5   9        1.16        2.41      0.47 o
   3   5   9       52.22       65.52      1.80 o
  -5   6   9        2.82        1.78      0.42 o
  -4   6   9        7.89        7.12      0.65 o
  -3   6   9      170.15      156.21      3.62 o
  -2   6   9        4.58        6.23      0.63 o
  -1   6   9      450.35      468.05      7.17 o
   0   6   9      125.63      110.99      2.96 o
   1   6   9      342.86      332.89      5.80 o
   2   6   9       83.08       73.24      1.71 o
   3   6   9       55.07       66.21      1.79 o
  -5   7   9       28.48       27.93      0.90 o
  -4   7   9       91.18       78.88      2.43 o
  -3   7   9       64.15       65.94      1.72 o
  -2   7   9      134.75      126.46      3.18 o
  -1   7   9       83.52       83.55      2.52 o
   0   7   9        1.60        1.50      0.49 o
   1   7   9        1.34        3.77      0.58 o
   2   7   9       29.47       28.09      1.02 o
   3   7   9       15.92       14.07      0.61 o
  -5   8   9       15.91       16.24      0.69 o
  -4   8   9        6.68        5.37      0.57 o
  -3   8   9      302.91      294.56      5.35 o
  -2   8   9       24.49       26.69      1.01 o
  -1   8   9        5.26        5.29      0.57 o
   0   8   9      265.67      242.70      4.68 o
   1   8   9       24.21       24.56      1.01 o
   2   8   9       22.70       23.97      0.98 o
   3   8   9       10.26        9.36      0.50 o
  -5   9   9        3.06        3.29      0.41 o
  -4   9   9      100.01       99.10      2.73 o
  -3   9   9      271.54      274.23      5.10 o
  -2   9   9        2.27        2.77      0.50 o
  -1   9   9        4.69        8.88      0.66 o
   0   9   9      106.37      101.92      2.87 o
   1   9   9        8.53        8.67      0.68 o
   2   9   9       72.64       72.47      2.23 o
   3   9   9        2.08        2.13      0.30 o
  -5  10   9        5.83        5.91      0.44 o
  -4  10   9        0.31        0.50      0.57 o
  -3  10   9        1.14        1.68      0.56 o
  -2  10   9       53.06       54.59      1.51 o
  -1  10   9       49.56       43.07      1.32 o
   0  10   9       66.25       65.39      1.66 o
   1  10   9       76.44       83.04      2.52 o
   2  10   9        3.93        6.19      0.58 o
   3  10   9       15.25       18.08      0.60 o
  -5  11   9        3.71        3.58      0.42 o
  -4  11   9       42.74       42.35      1.24 o
  -3  11   9        0.82        1.88      0.49 o
  -2  11   9       21.78       26.86      1.07 o
  -1  11   9      247.66      243.78      4.74 o
   0  11   9      345.52      342.01      5.90 o
   1  11   9      265.45      260.35      4.89 o
   2  11   9       34.17       32.77      1.05 o
  -4  12   9      311.14      302.58      5.14 o
  -3  12   9      148.94      153.83      3.63 o
  -2  12   9        3.32        5.37      0.57 o
  -1  12   9        4.79        4.00      0.63 o
   0  12   9      229.93      234.38      4.64 o
   1  12   9        4.12        2.07      0.54 o
   2  12   9       19.47       16.35      0.75 o
  -4  13   9       48.68       44.23      1.25 o
  -3  13   9      586.96      611.11      8.76 o
  -2  13   9       41.21       37.85      1.26 o
  -1  13   9       85.25       77.95      1.85 o
   0  13   9        0.78        0.58      0.62 o
   1  13   9       33.29       27.29      1.10 o
   2  13   9       17.84       24.73      0.86 o
  -4  14   9       74.43       76.59      2.16 o
  -3  14   9      466.44      521.16      7.75 o
  -2  14   9       18.87       25.82      1.05 o
  -1  14   9       32.21       34.24      1.21 o
   0  14   9      116.84      110.73      2.95 o
   1  14   9      162.52      149.40      3.39 o
   2  14   9        9.65        9.25      0.58 o
  -4  15   9        2.60        1.98      0.42 o
  -3  15   9       13.51       16.97      0.89 o
  -2  15   9       34.85       37.07      1.26 o
  -1  15   9      262.49      252.37      4.85 o
   0  15   9      192.13      176.93      3.87 o
   1  15   9       89.69       83.78      2.48 o
   2  15   9       85.59       96.67      2.30 o
  -4  16   9      161.28      163.37      3.15 o
  -3  16   9       19.68       22.08      0.93 o
  -2  16   9        6.94        5.38      0.55 o
  -1  16   9       66.41       66.27      1.67 o
   0  16   9      110.78      100.99      2.82 o
   1  16   9      148.07      152.24      3.36 o
   2  16   9       94.08      112.68      2.43 o
  -4  17   9        6.44        8.11      0.51 o
  -3  17   9       28.42       28.60      1.03 o
  -2  17   9       15.88       14.90      0.82 o
  -1  17   9      203.96      197.25      4.13 o
   0  17   9       12.74       12.07      0.73 o
   1  17   9       55.54       53.39      1.37 o
   2  17   9       32.64       37.10      0.93 o
  -4  18   9       73.76       67.61      1.71 o
  -3  18   9       12.73       13.48      0.69 o
  -2  18   9        2.26        3.77      0.53 o
  -1  18   9        2.31        1.62      0.47 o
   0  18   9        6.98        6.63      0.63 o
   1  18   9        0.87        1.00      0.39 o
  -3  19   9        1.48        1.80      0.37 o
  -2  19   9       41.91       43.90      1.26 o
  -1  19   9       94.57       92.90      2.55 o
   0  19   9      691.10      691.60      9.32 o
   1  19   9       12.63       12.22      0.66 o
  -3  20   9       25.98       27.22      0.86 o
  -2  20   9       33.00       32.43      1.04 o
  -1  20   9        0.92        1.23      0.44 o
   0  20   9      471.81      489.68      7.06 o
   1  20   9        6.90        5.28      0.44 o
  -3  21   9       10.56       11.14      0.55 o
  -2  21   9        0.00       -0.32      0.53 o
  -1  21   9       34.72       34.89      1.06 o
   0  21   9       28.38       29.82      0.97 o
   1  21   9       26.26       29.22      0.83 o
  -3  22   9       87.75       92.56      2.02 o
  -2  22   9       22.14       21.04      0.77 o
  -1  22   9        0.97        1.02      0.34 o
   0  22   9        0.01        0.39      0.36 o
  -2  23   9       42.65       42.07      1.04 o
  -1  23   9        0.06        0.61      0.34 o
   0  23   9        4.43        3.16      0.38 o
  -2  24   9        1.86        1.46      0.31 o
  -1  24   9       15.66       15.70      0.60 o
  -5   0  10       12.26        9.70      0.61 o
  -4   0  10        2.72        1.78      0.43 o
  -3   0  10       75.41       72.70      1.78 o
  -2   0  10      810.69      798.51     10.82 o
  -1   0  10      203.35      167.21      3.75 o
   0   0  10     1219.19     1177.40     14.75 o
   1   0  10        8.36       10.82      0.80 o
   2   0  10       15.11       21.86      0.92 o
  -5   1  10      123.02      102.59      2.44 o
  -4   1  10        9.15        9.71      0.69 o
  -3   1  10       50.73       49.17      1.45 o
  -2   1  10       13.42        9.40      0.78 o
  -1   1  10        0.06       -0.63      0.63 o
   0   1  10      574.42      570.46      8.42 o
   1   1  10      817.74      766.11     10.42 o
   2   1  10      123.19      116.67      2.80 o
  -5   2  10       30.05       28.57      0.91 o
  -4   2  10        0.22        1.32      0.37 o
  -3   2  10       84.45       84.48      2.60 o
  -2   2  10       51.95       51.41      1.48 o
  -1   2  10      110.97      110.94      2.99 o
   0   2  10        6.10        6.02      0.69 o
   1   2  10        1.65        3.06      0.56 o
   2   2  10        2.43        1.90      0.42 o
  -5   3  10       46.17       36.30      1.03 o
  -4   3  10       37.39       31.75      1.14 o
  -3   3  10       48.38       47.12      1.38 o
  -2   3  10       18.01       20.88      0.95 o
  -1   3  10      212.02      196.04      4.14 o
   0   3  10      197.12      191.58      4.12 o
   1   3  10        3.14        2.83      0.55 o
   2   3  10        0.55        0.30      0.49 o
  -5   4  10        0.09       -0.61      0.61 o
  -4   4  10       34.82       34.91      1.15 o
  -3   4  10       19.91       18.53      0.92 o
  -2   4  10       63.30       57.08      1.55 o
  -1   4  10       27.39       34.05      1.17 o
   0   4  10      542.97      516.05      7.85 o
   1   4  10      217.62      201.05      4.18 o
   2   4  10        4.68        4.86      0.49 o
  -5   5  10       11.14       11.32      0.61 o
  -4   5  10       23.98       18.82      0.87 o
  -3   5  10        0.87        0.48      0.47 o
  -2   5  10       19.53       19.79      0.93 o
  -1   5  10       14.57       15.02      0.80 o
   0   5  10      699.80      692.05      9.72 o
   1   5  10      170.33      163.33      3.66 o
   2   5  10        3.97        3.65      0.45 o
  -5   6  10        0.04        0.82      0.35 o
  -4   6  10        1.89        2.07      0.57 o
  -3   6  10       17.42       18.25      0.91 o
  -2   6  10        0.03        0.39      0.66 o
  -1   6  10      297.47      310.59      5.52 o
   0   6  10       40.06       41.79      1.32 o
   1   6  10        0.54        0.12      0.53 o
   2   6  10        2.35        2.52      0.37 o
  -5   7  10       27.70       26.04      0.80 o
  -4   7  10      187.82      181.31      3.73 o
  -3   7  10       44.30       46.43      1.38 o
  -2   7  10       21.68       23.57      1.02 o
  -1   7  10       37.91       39.12      1.29 o
   0   7  10       78.56       82.34      2.56 o
   1   7  10       73.72       68.32      1.64 o
   2   7  10        7.90        5.64      0.52 o
  -5   8  10        9.20        8.81      0.54 o
  -4   8  10      257.60      258.92      4.65 o
  -3   8  10        2.71        4.53      0.55 o
  -2   8  10       51.63       53.04      1.50 o
  -1   8  10        0.69        0.59      0.61 o
   0   8  10       44.36       42.77      1.31 o
   1   8  10        3.66        2.33      0.50 o
   2   8  10       20.88       17.19      0.75 o
  -4   9  10       37.88       38.02      1.20 o
  -3   9  10       51.49       55.72      1.50 o
  -2   9  10        0.53        0.20      0.43 o
  -1   9  10       80.76       80.45      1.89 o
   0   9  10       33.87       34.19      1.20 o
   1   9  10       54.09       45.07      1.31 o
   2   9  10       49.19       44.33      1.14 o
  -4  10  10      159.82      158.34      3.37 o
  -3  10  10       65.24       70.23      1.69 o
  -2  10  10      113.28      101.98      2.84 o
  -1  10  10       16.38       19.05      0.96 o
   0  10  10      187.09      187.89      4.03 o
   1  10  10       82.01       91.35      2.57 o
   2  10  10        5.32        5.62      0.45 o
  -4  11  10       33.58       35.56      1.13 o
  -3  11  10       47.59       53.01      1.44 o
  -2  11  10        8.78        9.30      0.68 o
  -1  11  10      391.71      371.09      6.21 o
   0  11  10       52.85       49.91      1.44 o
   1  11  10        7.34        7.81      0.63 o
   2  11  10        3.22        1.32      0.36 o
  -4  12  10      336.97      365.45      5.56 o
  -3  12  10        7.71        9.66      0.69 o
  -2  12  10        4.88        7.15      0.59 o
  -1  12  10        0.50        2.18      0.52 o
   0  12  10        1.17        1.65      0.46 o
   1  12  10        7.42        9.00      0.62 o
   2  12  10       59.96       66.23      1.76 o
  -4  13  10        3.41        7.08      0.58 o
  -3  13  10       51.78       64.58      1.54 o
  -2  13  10       67.47       75.68      2.38 o
  -1  13  10       25.68       31.37      1.11 o
   0  13  10       65.42       68.52      1.67 o
   1  13  10       33.45       29.24      0.99 o
   2  13  10        4.00        4.86      0.41 o
  -4  14  10        2.60        2.61      0.42 o
  -3  14  10        9.64        9.97      0.67 o
  -2  14  10       66.50       65.65      1.63 o
  -1  14  10      142.91      140.60      3.33 o
   0  14  10        9.08       10.81      0.73 o
   1  14  10       18.29       16.07      0.74 o
  -4  15  10        1.28        0.89      0.43 o
  -3  15  10        7.88        9.08      0.64 o
  -2  15  10        4.34        4.91      0.55 o
  -1  15  10        0.06        1.26      0.42 o
   0  15  10       75.99       73.50      2.28 o
   1  15  10       75.39       69.42      1.99 o
  -4  16  10        0.03        0.12      0.53 o
  -3  16  10      121.20      132.59      2.94 o
  -2  16  10       14.24       17.80      0.83 o
  -1  16  10        2.32        2.33      0.44 o
   0  16  10      304.49      318.91      5.31 o
   1  16  10       69.36       71.18      1.99 o
  -3  17  10       46.51       48.68      1.20 o
  -2  17  10        1.50        1.57      0.41 o
  -1  17  10       42.04       42.19      1.22 o
   0  17  10      169.86      178.36      3.56 o
   1  17  10       13.59       13.33      0.61 o
  -3  18  10       48.97       51.22      1.61 o
  -2  18  10        8.46        8.78      0.60 o
  -1  18  10       12.60       11.06      0.66 o
   0  18  10        3.87        1.83      0.50 o
   1  18  10       36.63       33.69      0.90 o
  -3  19  10        4.65        3.26      0.42 o
  -2  19  10        0.00        0.42      0.32 o
  -1  19  10       31.27       31.17      0.99 o
   0  19  10       53.09       48.96      1.21 o
  -3  20  10       17.16       17.41      0.62 o
  -2  20  10        0.00        0.39      0.44 o
  -1  20  10       28.59       28.11      0.89 o
   0  20  10        3.47        4.54      0.42 o
  -2  21  10        0.79        2.42      0.37 o
  -1  21  10       18.68       16.30      0.67 o
   0  21  10       17.11       21.14      0.69 o
  -2  22  10       17.98       16.60      0.61 o
  -1  22  10        0.22       -0.09      0.46 o
  -4   1  11        6.12        5.96      0.55 o
  -3   1  11      222.36      216.23      4.33 o
  -2   1  11       34.93       32.76      1.15 o
  -1   1  11      154.85      150.60      3.56 o
   0   1  11      459.87      437.20      6.93 o
   1   1  11       95.65       84.06      2.43 o
   2   1  11        4.57        3.11      0.39 o
  -4   2  11       13.51       14.88      0.75 o
  -3   2  11      137.50      129.96      3.21 o
  -2   2  11       20.56       24.42      1.05 o
  -1   2  11      183.48      184.03      4.00 o
   0   2  11      581.37      561.60      8.25 o
   1   2  11       98.39       90.64      2.49 o
   2   2  11       76.14       84.26      2.02 o
  -4   3  11       43.69       35.78      1.11 o
  -3   3  11        4.59        7.10      0.62 o
  -2   3  11        0.94        1.85      0.49 o
  -1   3  11       92.23       94.91      2.71 o
   0   3  11        3.95        5.80      0.66 o
   1   3  11       81.06       74.62      2.22 o
   2   3  11       38.74       37.73      0.96 o
  -4   4  11        0.55       -0.19      0.65 o
  -3   4  11        1.50        1.64      0.44 o
  -2   4  11       46.37       40.92      1.28 o
  -1   4  11       68.25       62.23      1.66 o
   0   4  11       42.54       37.70      1.24 o
   1   4  11       31.97       34.92      1.13 o
   2   4  11       14.67       17.30      0.65 o
  -4   5  11        8.19        9.47      0.72 o
  -3   5  11       34.57       32.45      1.11 o
  -2   5  11        3.42        3.16      0.50 o
  -1   5  11       37.31       37.42      1.23 o
   0   5  11      171.05      159.63      3.58 o
   1   5  11      226.47      206.94      3.98 o
   2   5  11       11.45       10.18      0.54 o
  -4   6  11       28.93       29.43      1.03 o
  -3   6  11       15.20       15.92      0.87 o
  -2   6  11        8.37        9.70      0.70 o
  -1   6  11       82.74       89.10      2.60 o
   0   6  11        4.47        4.59      0.59 o
   1   6  11        0.36        2.08      0.39 o
   2   6  11        2.68        2.64      0.36 o
  -4   7  11       35.29       36.50      1.11 o
  -3   7  11        3.97        2.48      0.47 o
  -2   7  11        1.31        1.45      0.46 o
  -1   7  11      586.96      580.89      8.49 o
   0   7  11      133.07      140.91      3.29 o
   1   7  11       18.91       21.23      0.89 o
   2   7  11       69.79       60.26      1.57 o
  -4   8  11        5.55        6.01      0.67 o
  -3   8  11       38.20       33.41      1.11 o
  -2   8  11      110.55      119.50      3.01 o
  -1   8  11      118.60      117.96      3.07 o
   0   8  11        8.67       10.61      0.67 o
   1   8  11      151.34      131.98      2.99 o
  -4   9  11       88.48      108.70      2.56 o
  -3   9  11        2.23        1.33      0.60 o
  -2   9  11        0.85        0.72      0.79 o
  -1   9  11        0.00        0.12      0.62 o
   0   9  11       10.55       10.49      0.67 o
   1   9  11       84.20       85.10      2.24 o
  -4  10  11      390.95      423.55      6.01 o
  -3  10  11        1.15        1.63      0.48 o
  -2  10  11      404.80      417.49      6.61 o
  -1  10  11      155.36      162.09      3.61 o
   0  10  11       15.97       19.33      0.87 o
   1  10  11       76.37       70.12      2.01 o
  -4  11  11       82.19       82.82      2.10 o
  -3  11  11        2.97        1.74      0.46 o
  -2  11  11       29.55       27.64      1.05 o
  -1  11  11       45.12       44.38      1.31 o
   0  11  11       52.63       48.84      1.32 o
   1  11  11       10.44       11.42      0.62 o
  -4  12  11      147.92      156.92      2.90 o
  -3  12  11       27.55       27.19      0.97 o
  -2  12  11       21.18       24.93      0.97 o
  -1  12  11       17.52       14.85      0.77 o
   0  12  11       11.50        9.65      0.65 o
   1  12  11       18.24       22.35      0.80 o
  -4  13  11       36.45       32.13      0.90 o
  -3  13  11       34.63       40.55      1.12 o
  -2  13  11        5.78        5.17      0.50 o
  -1  13  11       15.03       15.98      0.78 o
   0  13  11       14.25       12.66      0.69 o
   1  13  11       51.86       52.68      1.57 o
  -3  14  11       62.21       64.58      1.88 o
  -2  14  11        7.13       10.54      0.62 o
  -1  14  11       44.73       44.51      1.25 o
   0  14  11       13.19       12.66      0.66 o
   1  14  11        0.50       -0.43      0.46 o
  -3  15  11        5.76        7.80      0.54 o
  -2  15  11        4.79        6.00      0.51 o
  -1  15  11        9.23        7.63      0.59 o
   0  15  11       33.31       29.36      0.93 o
   1  15  11        8.21        5.36      0.43 o
  -3  16  11        0.56        1.14      0.33 o
  -2  16  11       66.94       67.07      1.97 o
  -1  16  11        7.19        7.15      0.55 o
   0  16  11        4.84        6.39      0.50 o
  -3  17  11       11.76       14.61      0.59 o
  -2  17  11        1.26        1.32      0.33 o
  -1  17  11       70.28       68.80      1.92 o
   0  17  11        0.53        2.33      0.36 o
  -2  18  11        1.78        0.45      0.35 o
  -1  18  11        0.32        1.08      0.32 o
   0  18  11       28.09       26.29      0.78 o
  -2  19  11       61.15       70.30      1.73 o
  -1  19  11       29.84       36.83      0.95 o
  -4   0  12        1.23        2.04      0.47 o
  -3   0  12       18.63       13.11      0.73 o
  -2   0  12      309.52      326.22      5.53 o
  -1   0  12      982.47      916.19     11.82 o
   0   0  12        9.98       12.09      0.69 o
   1   0  12        1.48        0.91      0.36 o
  -4   1  12       19.18       17.93      0.79 o
  -3   1  12        4.23        3.84      0.52 o
  -2   1  12       13.62       16.50      0.85 o
  -1   1  12        8.28        6.63      0.68 o
   0   1  12        7.74        7.56      0.60 o
   1   1  12        5.25        4.49      0.44 o
  -4   2  12        7.80        7.40      0.56 o
  -3   2  12       37.34       38.63      1.17 o
  -2   2  12      113.16      123.52      3.04 o
  -1   2  12        0.44        0.57      0.43 o
   0   2  12       18.95       19.07      0.85 o
   1   2  12        1.10        1.69      0.32 o
  -4   3  12        4.80        5.10      0.57 o
  -3   3  12       25.08       22.78      0.92 o
  -2   3  12        5.98        4.64      0.56 o
  -1   3  12       68.61       65.50      1.59 o
   0   3  12      263.24      253.04      4.51 o
   1   3  12       20.22       20.93      0.76 o
  -4   4  12        0.01        0.47      0.68 o
  -3   4  12       12.07       12.49      0.71 o
  -2   4  12       38.91       37.59      1.18 o
  -1   4  12      128.72      116.22      2.95 o
   0   4  12       49.53       44.12      1.26 o
   1   4  12        0.03        1.03      0.31 o
  -4   5  12       20.57       21.57      0.84 o
  -3   5  12        5.34        5.96      0.54 o
  -2   5  12        6.84        9.31      0.66 o
  -1   5  12        2.65        2.86      0.51 o
   0   5  12        6.83        5.41      0.53 o
   1   5  12       21.34       23.25      0.78 o
  -4   6  12        8.60       10.02      0.63 o
  -3   6  12       11.66       10.94      0.69 o
  -2   6  12       27.75       23.56      0.93 o
  -1   6  12      167.72      172.44      3.61 o
   0   6  12      192.80      195.50      3.79 o
   1   6  12        3.33        4.63      0.41 o
  -4   7  12       21.08       20.98      0.78 o
  -3   7  12        2.04        2.39      0.55 o
  -2   7  12        8.58        7.22      0.58 o
  -1   7  12        1.01        1.39      0.50 o
   0   7  12       46.41       46.03      1.23 o
   1   7  12        0.32        1.28      0.27 o
  -4   8  12       17.64       12.59      0.67 o
  -3   8  12       17.76       19.21      0.80 o
  -2   8  12       37.71       35.58      1.13 o
  -1   8  12       23.01       21.52      0.87 o
   0   8  12       66.16       70.20      2.02 o
   1   8  12        4.61        4.74      0.43 o
  -3   9  12       35.80       39.01      1.12 o
  -2   9  12       88.52       93.29      2.46 o
  -1   9  12       17.93       20.42      0.84 o
   0   9  12      101.18       92.04      2.33 o
   1   9  12       14.05       14.01      0.57 o
  -3  10  12        1.18        1.57      0.43 o
  -2  10  12       15.27       15.66      0.73 o
  -1  10  12        0.49        0.97      0.33 o
   0  10  12       16.84       15.77      0.71 o
  -3  11  12       13.93       15.96      0.70 o
  -2  11  12       27.76       27.88      0.93 o
  -1  11  12        0.01        0.09      0.46 o
   0  11  12        2.61        2.70      0.37 o
  -3  12  12        3.64        4.68      0.47 o
  -2  12  12       18.07       20.24      0.76 o
  -1  12  12        2.13        1.33      0.36 o
   0  12  12        1.67        2.13      0.37 o
  -3  13  12        7.50        6.63      0.49 o
  -2  13  12       12.15       13.53      0.64 o
  -1  13  12        3.41        2.79      0.41 o
   0  13  12       23.68       23.43      0.74 o
  -3  14  12       11.69       13.81      0.60 o
  -2  14  12      133.03      131.77      2.71 o
  -1  14  12        0.02       -0.48      0.48 o
   0  14  12       16.05       17.16      0.63 o
  -2  15  12       43.54       42.06      1.02 o
  -1  15  12       10.46        8.22      0.49 o
  -2  16  12        5.62        7.74      0.46 o
  -1  16  12       14.05       15.18      0.60 o
  -3   1  13       87.90       85.88      2.15 o
  -2   1  13       19.70       19.51      0.80 o
  -1   1  13      370.58      369.42      5.64 o
   0   1  13        5.30        4.81      0.44 o
  -3   2  13        6.08        5.02      0.52 o
  -2   2  13        0.13        0.38      0.39 o
  -1   2  13       13.51       12.71      0.70 o
   0   2  13       87.05       82.90      2.06 o
  -3   3  13       32.28       36.83      1.00 o
  -2   3  13      188.95      193.91      3.65 o
  -1   3  13        8.28        8.40      0.59 o
   0   3  13       57.59       55.35      1.65 o
  -3   4  13        1.14        2.93      0.45 o
  -2   4  13       30.46       36.31      1.05 o
  -1   4  13      354.79      348.95      5.36 o
   0   4  13       54.40       60.14      1.69 o
  -3   5  13        0.07        0.18      0.55 o
  -2   5  13       25.36       24.83      0.87 o
  -1   5  13       11.88       11.89      0.61 o
   0   5  13       40.77       39.37      0.99 o
  -3   6  13       59.60       69.06      1.85 o
  -2   6  13        4.87        6.38      0.48 o
  -1   6  13        1.03        2.11      0.38 o
   0   6  13        3.47        4.13      0.38 o
  -3   7  13       10.85       16.88      0.65 o
  -2   7  13       42.75       41.51      1.07 o
  -1   7  13       26.42       25.95      0.83 o
   0   7  13        4.11        3.60      0.37 o
  -3   8  13       23.33       25.61      0.80 o
  -2   8  13       41.60       42.26      1.09 o
  -1   8  13        0.99        1.39      0.28 o
   0   8  13        1.05        0.41      0.47 o
  -2   9  13        1.19        2.22      0.38 o
  -1   9  13        4.41        3.72      0.40 o
  -2  10  13      160.18      172.08      3.07 o
  -1  10  13        1.33        1.88      0.31 o
  -2  11  13        3.09        2.79      0.36 o
  -1  11  13       17.85       17.38      0.62 o
 
